# Supplementary material for: The interplay between fluorescence and phosphorescence with luminescent gold(i) and gold(iii) complexes bearing heterocyclic arylacetylide ligands
Source: Chem Sci. 2016 Dec 5;8(3):2352–64. doi: 10.1039/c6sc03775e (PMC5365001; doi:10.1039/c6sc03775e)
Supplement: Supplementary file 2 [file SC-008-C6SC03775E-s002.cif]

# Electronic Supplementary Material (ESI) for Chemical Science.
# This journal is © The Royal Society of Chemistry 2016

####################################################################### 
# 
# This file contains crystal structure data downloaded from the 
# Cambridge Structural Database (CSD) hosted by the Cambridge 
# Crystallographic Data Centre (CCDC).
# 
# Full information about CCDC data access policies and citation 
# guidelines are available at http://www.ccdc.cam.ac.uk/access/V1 
# 
# Audit and citation data items may have been added by the CCDC. 
# Please retain this information to preserve the provenance of 
# this file and to allow appropriate attribution of the data. 
# 
#######################################################################

data_david177_0m-mon
_audit_block_doi                 10.5517/ccdc.csd.cc1mbsh7
_database_code_depnum_ccdc_archive 'CCDC 1499919'
_audit_update_record             
;
2016-08-19 deposited with the CCDC.
2016-12-05 downloaded from the CCDC.
;
_audit_creation_date             2016-08-19
_audit_creation_method           
;
Olex2 1.2
(compiled 2016.02.19 svn.r3266 for OlexSys, GUI svn.r5155)
;
_chemical_name_common            ?
_chemical_name_systematic        ?
_chemical_formula_moiety         'C26 H38 Au N2 P S'
_chemical_formula_sum            'C26 H38 Au N2 P S'
_chemical_formula_weight         638.58
_chemical_melting_point          ?
loop_
_atom_type_symbol
_atom_type_description
_atom_type_scat_dispersion_real
_atom_type_scat_dispersion_imag
_atom_type_scat_source
C C 0.0181 0.0091 'International Tables Vol C Tables 4.2.6.8 and 6.1.1.4'
H H 0.0000 0.0000 'International Tables Vol C Tables 4.2.6.8 and 6.1.1.4'
Au Au -4.4197 7.2980 'International Tables Vol C Tables 4.2.6.8 and 6.1.1.4'
N N 0.0311 0.0180 'International Tables Vol C Tables 4.2.6.8 and 6.1.1.4'
P P 0.2955 0.4335 'International Tables Vol C Tables 4.2.6.8 and 6.1.1.4'
S S 0.3331 0.5567 'International Tables Vol C Tables 4.2.6.8 and 6.1.1.4'

_shelx_space_group_comment       
;
The symmetry employed for this shelxl refinement is uniquely defined
by the following loop, which should always be used as a source of
symmetry information in preference to the above space-group names.
They are only intended as comments.
;
_space_group_crystal_system      monoclinic
_space_group_IT_number           14
_space_group_name_H-M_alt        'P 1 21/c 1'
_space_group_name_Hall           '-P 2ybc'
loop_
_space_group_symop_operation_xyz
'x, y, z'
'-x, y+1/2, -z+1/2'
'-x, -y, -z'
'x, -y-1/2, z-1/2'

_cell_length_a                   12.4327(5)
_cell_length_b                   15.7628(7)
_cell_length_c                   12.9117(6)
_cell_angle_alpha                90
_cell_angle_beta                 97.2061(9)
_cell_angle_gamma                90
_cell_volume                     2510.37(19)
_cell_formula_units_Z            4
_cell_measurement_reflns_used    9813
_cell_measurement_temperature    100
_cell_measurement_theta_max      66.73
_cell_measurement_theta_min      2.80
_shelx_estimated_absorpt_T_max   0.368
_shelx_estimated_absorpt_T_min   0.117
_exptl_absorpt_coefficient_mu    12.501
_exptl_absorpt_correction_T_max  0.7530
_exptl_absorpt_correction_T_min  0.3663
_exptl_absorpt_correction_type   multi-scan
_exptl_absorpt_process_details   
;
SADABS-2012/1 (Bruker,2012) was used for absorption correction.
wR2(int) was 0.1303 before and 0.0728 after correction.
The Ratio of minimum to maximum transmission is 0.4865.
The \l/2 correction factor is 0.0015.
;
_exptl_absorpt_special_details   ?
_exptl_crystal_colour            'clear light orange'
_exptl_crystal_colour_lustre     clear
_exptl_crystal_colour_modifier   light
_exptl_crystal_colour_primary    orange
_exptl_crystal_density_diffrn    1.690
_exptl_crystal_density_meas      ?
_exptl_crystal_density_method    ?
_exptl_crystal_description       block
_exptl_crystal_F_000             1272
_exptl_crystal_recrystallization_method CH2Cl2/Hex
_exptl_crystal_size_max          0.3
_exptl_crystal_size_mid          0.2
_exptl_crystal_size_min          0.1
_exptl_transmission_factor_max   ?
_exptl_transmission_factor_min   ?
_diffrn_reflns_av_R_equivalents  0.0521
_diffrn_reflns_av_unetI/netI     0.0309
_diffrn_reflns_Laue_measured_fraction_full 0.977
_diffrn_reflns_Laue_measured_fraction_max 0.977
_diffrn_reflns_limit_h_max       14
_diffrn_reflns_limit_h_min       -14
_diffrn_reflns_limit_k_max       18
_diffrn_reflns_limit_k_min       -18
_diffrn_reflns_limit_l_max       15
_diffrn_reflns_limit_l_min       -15
_diffrn_reflns_number            27779
_diffrn_reflns_point_group_measured_fraction_full 0.977
_diffrn_reflns_point_group_measured_fraction_max 0.977
_diffrn_reflns_theta_full        67.505
_diffrn_reflns_theta_max         67.505
_diffrn_reflns_theta_min         3.583
_diffrn_ambient_temperature      100
_diffrn_detector                 'Bruker APEX2 area detector'
_diffrn_detector_area_resol_mean 7.9
_diffrn_detector_type            'CCD area detector'
_diffrn_measured_fraction_theta_full 0.977
_diffrn_measured_fraction_theta_max 0.977
_diffrn_measurement_device       'three-circle diffractometer'
_diffrn_measurement_device_type  'Bruker SMART APEX2 area detector'
_diffrn_measurement_method       '\w and \f scans'
_diffrn_radiation_monochromator  'mirror optics'
_diffrn_radiation_probe          x-ray
_diffrn_radiation_type           CuK\a
_diffrn_radiation_wavelength     1.54178
_diffrn_source                   'microfocus sealed X-ray tube'
_diffrn_source_type              'Incoatec I\ms'
_diffrn_standards_number         0
_reflns_Friedel_coverage         0.000
_reflns_Friedel_fraction_full    .
_reflns_Friedel_fraction_max     .
_reflns_number_gt                4336
_reflns_number_total             4420
_reflns_special_details          
;
 Reflections were merged by SHELXL according to the crystal
 class for the calculation of statistics and refinement.
 
 _reflns_Friedel_fraction is defined as the number of unique
 Friedel pairs measured divided by the number that would be
 possible theoretically, ignoring centric projections and
 systematic absences.
;
_reflns_threshold_expression     'I > 2\s(I)'
_computing_cell_refinement       ?
_computing_data_collection       ?
_computing_data_reduction        ?
_computing_molecular_graphics    'Olex2 (Dolomanov et al., 2009)'
_computing_publication_material  'Olex2 (Dolomanov et al., 2009)'
_computing_structure_refinement  'ShelXL (Sheldrick, 2015)'
_computing_structure_solution    'XS (Sheldrick, 2008)'
_refine_diff_density_max         1.191
_refine_diff_density_min         -2.397
_refine_diff_density_rms         0.161
_refine_ls_extinction_coef       .
_refine_ls_extinction_method     none
_refine_ls_goodness_of_fit_ref   1.129
_refine_ls_hydrogen_treatment    constr
_refine_ls_matrix_type           full
_refine_ls_number_parameters     250
_refine_ls_number_reflns         4420
_refine_ls_number_restraints     180
_refine_ls_R_factor_all          0.0322
_refine_ls_R_factor_gt           0.0317
_refine_ls_restrained_S_all      1.106
_refine_ls_shift/su_max          0.000
_refine_ls_shift/su_mean         0.000
_refine_ls_structure_factor_coef Fsqd
_refine_ls_weighting_details     
'w=1/[\s^2^(Fo^2^)+(0.0440P)^2^+10.1850P] where P=(Fo^2^+2Fc^2^)/3'
_refine_ls_weighting_scheme      calc
_refine_ls_wR_factor_gt          0.0853
_refine_ls_wR_factor_ref         0.0859
_refine_special_details          ?
_olex2_refinement_description    
;
1. Fixed Uiso
 At 1.2 times of:
  All C(H) groups, All C(H,H) groups, All N(H) groups
2. Uiso/Uaniso restraints and constraints
All non-hydrogen atoms have similar U: within 1.7A with sigma of 0.02 and sigma
for terminal atoms of 0.04
Uanis(C2) = Uanis(C1) = Uanis(C6) = Uanis(C5) = Uanis(C4) = Uanis(C3)
3.a Ternary CH refined with riding coordinates:
 C13(H13), C1(H1), C7(H7)
3.b Secondary CH2 refined with riding coordinates:
 C12(H12A,H12B), C18(H18A,H18B), C14(H14A,H14B), C17(H17A,H17B), C4(H4A,H4B),
 C8(H8A,H8B), C2(H2A,H2B), C16(H16A,H16B), C10(H10A,H10B), C6(H6A,H6B), C3(H3A,
 H3B), C15(H15A,H15B), C5(H5A,H5B), C9(H9A,H9B), C11(H11A,H11B)
3.c Aromatic/amide H refined with riding coordinates:
 C23(H23), C24(H24), N2(H2), C22(H22), N1(H1A)
;
_atom_sites_solution_hydrogens   geom
_atom_sites_solution_primary     direct
_atom_sites_solution_secondary   ?
loop_
_atom_site_label
_atom_site_type_symbol
_atom_site_fract_x
_atom_site_fract_y
_atom_site_fract_z
_atom_site_U_iso_or_equiv
_atom_site_adp_type
_atom_site_occupancy
_atom_site_site_symmetry_order
_atom_site_calc_flag
_atom_site_refinement_flags_posn
_atom_site_refinement_flags_adp
_atom_site_refinement_flags_occupancy
_atom_site_disorder_assembly
_atom_site_disorder_group
Au1 Au 0.05247(2) 0.16849(2) 0.09935(2) 0.00963(9) Uani 1 1 d . U . . .
P1 P 0.15963(8) 0.09248(6) 0.22290(8) 0.0071(2) Uani 1 1 d . U . . .
S1 S -0.40848(9) 0.42095(8) -0.02289(10) 0.0246(3) Uani 1 1 d . U . . .
C19 C -0.0549(4) 0.2307(3) -0.0079(3) 0.0175(9) Uani 1 1 d . U . . .
C13 C 0.2153(3) 0.1617(2) 0.3317(3) 0.0083(8) Uani 1 1 d . U . . .
H13 H 0.1522 0.1928 0.3546 0.010 Uiso 1 1 calc R . . . .
C12 C -0.0110(3) 0.0560(3) 0.3324(3) 0.0143(9) Uani 1 1 d . U . . .
H12A H -0.0531 0.0946 0.2822 0.017 Uiso 1 1 calc R . . . .
H12B H 0.0236 0.0907 0.3913 0.017 Uiso 1 1 calc R . . . .
C18 C 0.2901(3) 0.2298(3) 0.2939(3) 0.0135(9) Uani 1 1 d . U . . .
H18A H 0.3565 0.2026 0.2744 0.016 Uiso 1 1 calc R . . . .
H18B H 0.2527 0.2584 0.2313 0.016 Uiso 1 1 calc R . . . .
C26 C -0.2936(4) 0.3365(3) -0.1135(4) 0.0168(10) Uani 1 1 d . U . . .
C14 C 0.2727(3) 0.1177(3) 0.4291(3) 0.0118(8) Uani 1 1 d . U . . .
H14A H 0.2240 0.0744 0.4537 0.014 Uiso 1 1 calc R . . . .
H14B H 0.3385 0.0885 0.4115 0.014 Uiso 1 1 calc R . . . .
C23 C -0.3048(4) 0.2924(3) -0.3233(4) 0.0249(11) Uani 1 1 d . U . . .
H23 H -0.3071 0.2760 -0.3944 0.030 Uiso 1 1 calc R . . . .
C24 C -0.3869(4) 0.3413(3) -0.2945(4) 0.0226(11) Uani 1 1 d . U . . .
H24 H -0.4459 0.3585 -0.3440 0.027 Uiso 1 1 calc R . . . .
C25 C -0.3808(4) 0.3653(3) -0.1880(4) 0.0210(10) Uani 1 1 d . U . . .
C17 C 0.3208(4) 0.2950(3) 0.3800(4) 0.0169(9) Uani 1 1 d . U . . .
H17A H 0.2549 0.3253 0.3952 0.020 Uiso 1 1 calc R . . . .
H17B H 0.3710 0.3373 0.3556 0.020 Uiso 1 1 calc R . . . .
C1 C 0.2743(3) 0.0383(3) 0.1725(3) 0.0156(4) Uani 1 1 d . U . . .
H1 H 0.3354 0.0800 0.1786 0.019 Uiso 1 1 calc R . . . .
C20 C -0.1217(4) 0.2554(3) -0.0697(4) 0.0203(10) Uani 1 1 d . U . . .
C4 C 0.3859(3) -0.0982(3) 0.0713(3) 0.0156(4) Uani 1 1 d . U . . .
H4A H 0.4511 -0.1199 0.0432 0.019 Uiso 1 1 calc R . . . .
H4B H 0.3293 -0.1426 0.0614 0.019 Uiso 1 1 calc R . . . .
C8 C 0.0251(3) -0.0488(3) 0.1930(3) 0.0136(9) Uani 1 1 d . U . . .
H8A H -0.0156 -0.0155 0.1360 0.016 Uiso 1 1 calc R . . . .
H8B H 0.0831 -0.0803 0.1636 0.016 Uiso 1 1 calc R . . . .
C2 C 0.2465(3) 0.0189(3) 0.0547(3) 0.0156(4) Uani 1 1 d . U . . .
H2A H 0.1853 -0.0216 0.0440 0.019 Uiso 1 1 calc R . . . .
H2B H 0.2241 0.0718 0.0166 0.019 Uiso 1 1 calc R . . . .
C16 C 0.3751(4) 0.2528(3) 0.4798(4) 0.0179(9) Uani 1 1 d . U . . .
H16A H 0.4458 0.2289 0.4670 0.021 Uiso 1 1 calc R . . . .
H16B H 0.3887 0.2960 0.5356 0.021 Uiso 1 1 calc R . . . .
C10 C -0.1396(4) -0.0658(3) 0.2869(4) 0.0218(10) Uani 1 1 d . U . . .
H10A H -0.1850 -0.0317 0.2338 0.026 Uiso 1 1 calc R . . . .
H10B H -0.1868 -0.1079 0.3159 0.026 Uiso 1 1 calc R . . . .
N2 N -0.2996(3) 0.3644(3) -0.0163(3) 0.0214(9) Uani 1 1 d . U . . .
H2 H -0.2535 0.3540 0.0397 0.026 Uiso 1 1 calc R . . . .
C21 C -0.2086(4) 0.2849(3) -0.1459(4) 0.0166(9) Uani 1 1 d . U . . .
C7 C 0.0767(3) 0.0122(3) 0.2789(3) 0.0101(8) Uani 1 1 d . U . . .
H7 H 0.1243 -0.0213 0.3322 0.012 Uiso 1 1 calc R . . . .
C6 C 0.3173(3) -0.0406(3) 0.2330(4) 0.0156(4) Uani 1 1 d . U . . .
H6A H 0.3398 -0.0251 0.3068 0.019 Uiso 1 1 calc R . . . .
H6B H 0.2586 -0.0832 0.2312 0.019 Uiso 1 1 calc R . . . .
C22 C -0.2157(4) 0.2652(3) -0.2502(4) 0.0204(10) Uani 1 1 d . U . . .
H22 H -0.1597 0.2324 -0.2743 0.024 Uiso 1 1 calc R . . . .
C3 C 0.3456(3) -0.0188(3) 0.0122(4) 0.0156(4) Uani 1 1 d . U . . .
H3A H 0.3264 -0.0329 -0.0626 0.019 Uiso 1 1 calc R . . . .
H3B H 0.4044 0.0239 0.0177 0.019 Uiso 1 1 calc R . . . .
C15 C 0.3040(4) 0.1823(3) 0.5157(4) 0.0169(9) Uani 1 1 d . U . . .
H15A H 0.3437 0.1531 0.5768 0.020 Uiso 1 1 calc R . . . .
H15B H 0.2375 0.2074 0.5376 0.020 Uiso 1 1 calc R . . . .
C5 C 0.4136(3) -0.0796(3) 0.1873(3) 0.0156(4) Uani 1 1 d . U . . .
H5A H 0.4758 -0.0400 0.1977 0.019 Uiso 1 1 calc R . . . .
H5B H 0.4352 -0.1329 0.2248 0.019 Uiso 1 1 calc R . . . .
N1 N -0.4526(3) 0.4137(3) -0.1450(3) 0.0235(9) Uani 1 1 d . U . . .
H1A H -0.5119 0.4368 -0.1773 0.028 Uiso 1 1 calc R . . . .
C9 C -0.0515(4) -0.1116(3) 0.2362(4) 0.0187(9) Uani 1 1 d . U . . .
H9A H -0.0095 -0.1486 0.2885 0.022 Uiso 1 1 calc R . . . .
H9B H -0.0856 -0.1480 0.1788 0.022 Uiso 1 1 calc R . . . .
C11 C -0.0881(4) -0.0083(3) 0.3734(4) 0.0188(10) Uani 1 1 d . U . . .
H11A H -0.0474 -0.0432 0.4289 0.023 Uiso 1 1 calc R . . . .
H11B H -0.1457 0.0224 0.4046 0.023 Uiso 1 1 calc R . . . .

loop_
_atom_site_aniso_label
_atom_site_aniso_U_11
_atom_site_aniso_U_22
_atom_site_aniso_U_33
_atom_site_aniso_U_23
_atom_site_aniso_U_13
_atom_site_aniso_U_12
Au1 0.00452(12) 0.01186(13) 0.01177(13) 0.00099(5) -0.00190(8) 0.00237(5)
P1 0.0019(4) 0.0089(5) 0.0102(5) 0.0005(4) -0.0008(3) 0.0010(4)
S1 0.0135(5) 0.0288(6) 0.0309(6) -0.0064(5) -0.0001(5) 0.0028(5)
C19 0.010(2) 0.029(3) 0.013(2) -0.0026(18) -0.0012(18) -0.0059(19)
C13 0.0020(19) 0.012(2) 0.010(2) 0.0002(15) -0.0025(16) 0.0006(14)
C12 0.0078(19) 0.021(2) 0.015(2) -0.0017(17) 0.0028(16) -0.0035(17)
C18 0.011(2) 0.010(2) 0.019(2) 0.0024(17) -0.0001(17) -0.0044(16)
C26 0.012(2) 0.016(2) 0.022(2) 0.0002(16) -0.0017(19) -0.0045(16)
C14 0.0073(19) 0.012(2) 0.015(2) 0.0018(16) -0.0018(16) -0.0054(16)
C23 0.029(3) 0.024(3) 0.020(2) 0.0010(19) -0.002(2) 0.001(2)
C24 0.017(2) 0.026(3) 0.022(3) 0.0047(19) -0.006(2) -0.0013(19)
C25 0.014(2) 0.020(2) 0.027(2) 0.003(2) -0.0031(19) -0.0004(19)
C17 0.013(2) 0.012(2) 0.023(2) -0.0023(18) -0.0075(18) -0.0023(17)
C1 0.0086(8) 0.0183(9) 0.0205(10) -0.0007(8) 0.0039(7) 0.0043(7)
C20 0.014(2) 0.019(2) 0.028(2) 0.0000(19) 0.002(2) 0.0002(18)
C4 0.0086(8) 0.0183(9) 0.0205(10) -0.0007(8) 0.0039(7) 0.0043(7)
C8 0.0065(19) 0.017(2) 0.018(2) -0.0051(17) 0.0023(16) -0.0032(16)
C2 0.0086(8) 0.0183(9) 0.0205(10) -0.0007(8) 0.0039(7) 0.0043(7)
C16 0.015(2) 0.017(2) 0.019(2) -0.0025(18) -0.0055(18) -0.0040(18)
C10 0.011(2) 0.029(3) 0.026(2) -0.004(2) 0.0070(18) -0.0124(19)
N2 0.015(2) 0.027(2) 0.020(2) -0.0013(17) -0.0048(16) 0.0004(17)
C21 0.014(2) 0.017(2) 0.019(2) 0.0034(17) -0.0008(17) -0.0010(17)
C7 0.0036(18) 0.013(2) 0.0132(19) 0.0012(16) -0.0009(15) 0.0004(16)
C6 0.0086(8) 0.0183(9) 0.0205(10) -0.0007(8) 0.0039(7) 0.0043(7)
C22 0.016(2) 0.017(2) 0.028(3) 0.0007(19) 0.0050(19) 0.0008(18)
C3 0.0086(8) 0.0183(9) 0.0205(10) -0.0007(8) 0.0039(7) 0.0043(7)
C15 0.015(2) 0.025(2) 0.010(2) -0.0028(18) -0.0001(18) -0.0011(19)
C5 0.0086(8) 0.0183(9) 0.0205(10) -0.0007(8) 0.0039(7) 0.0043(7)
N1 0.0106(18) 0.025(2) 0.033(2) 0.0009(18) -0.0037(16) 0.0034(16)
C9 0.015(2) 0.016(2) 0.027(2) -0.0037(18) 0.0068(19) -0.0086(18)
C11 0.011(2) 0.025(2) 0.021(2) -0.0029(19) 0.0054(18) -0.0038(19)

_geom_special_details            
;
 All esds (except the esd in the dihedral angle between two l.s. planes)
 are estimated using the full covariance matrix.  The cell esds are taken
 into account individually in the estimation of esds in distances, angles
 and torsion angles; correlations between esds in cell parameters are only
 used when they are defined by crystal symmetry.  An approximate (isotropic)
 treatment of cell esds is used for estimating esds involving l.s. planes.
;
loop_
_geom_bond_atom_site_label_1
_geom_bond_atom_site_label_2
_geom_bond_distance
_geom_bond_site_symmetry_2
_geom_bond_publ_flag
Au1 P1 2.2852(10) . ?
Au1 C19 2.049(5) . ?
P1 C13 1.844(4) . ?
P1 C1 1.849(4) . ?
P1 C7 1.837(4) . ?
S1 N2 1.614(4) . ?
S1 N1 1.607(4) . ?
C19 C20 1.146(7) . ?
C13 C18 1.539(6) . ?
C13 C14 1.532(6) . ?
C12 C7 1.527(6) . ?
C12 C11 1.535(6) . ?
C18 C17 1.528(6) . ?
C26 C25 1.430(7) . ?
C26 N2 1.341(6) . ?
C26 C21 1.436(7) . ?
C14 C15 1.526(6) . ?
C23 C24 1.367(8) . ?
C23 C22 1.428(7) . ?
C24 C25 1.419(7) . ?
C25 N1 1.345(7) . ?
C17 C16 1.529(6) . ?
C1 C2 1.546(6) . ?
C1 C6 1.529(6) . ?
C20 C21 1.444(6) . ?
C4 C3 1.518(6) . ?
C4 C5 1.523(6) . ?
C8 C7 1.545(6) . ?
C8 C9 1.527(6) . ?
C2 C3 1.532(6) . ?
C16 C15 1.528(6) . ?
C10 C9 1.527(6) . ?
C10 C11 1.516(6) . ?
C21 C22 1.374(7) . ?
C6 C5 1.528(6) . ?

loop_
_geom_angle_atom_site_label_1
_geom_angle_atom_site_label_2
_geom_angle_atom_site_label_3
_geom_angle
_geom_angle_site_symmetry_1
_geom_angle_site_symmetry_3
_geom_angle_publ_flag
C19 Au1 P1 175.00(13) . . ?
C13 P1 Au1 110.60(13) . . ?
C13 P1 C1 108.0(2) . . ?
C1 P1 Au1 113.83(15) . . ?
C7 P1 Au1 109.24(13) . . ?
C7 P1 C13 106.46(19) . . ?
C7 P1 C1 108.4(2) . . ?
N1 S1 N2 101.1(2) . . ?
C20 C19 Au1 170.9(4) . . ?
C18 C13 P1 110.8(3) . . ?
C14 C13 P1 116.6(3) . . ?
C14 C13 C18 109.8(3) . . ?
C7 C12 C11 111.7(4) . . ?
C17 C18 C13 110.1(4) . . ?
C25 C26 C21 120.5(4) . . ?
N2 C26 C25 113.5(4) . . ?
N2 C26 C21 125.9(4) . . ?
C15 C14 C13 110.4(3) . . ?
C24 C23 C22 122.2(5) . . ?
C23 C24 C25 117.6(4) . . ?
C24 C25 C26 120.7(5) . . ?
N1 C25 C26 112.8(4) . . ?
N1 C25 C24 126.5(4) . . ?
C18 C17 C16 111.3(4) . . ?
C2 C1 P1 110.5(3) . . ?
C6 C1 P1 115.6(3) . . ?
C6 C1 C2 111.3(4) . . ?
C19 C20 C21 178.1(5) . . ?
C3 C4 C5 110.8(4) . . ?
C9 C8 C7 111.3(3) . . ?
C3 C2 C1 109.8(4) . . ?
C15 C16 C17 111.2(4) . . ?
C11 C10 C9 109.8(4) . . ?
C26 N2 S1 106.0(3) . . ?
C26 C21 C20 119.9(4) . . ?
C22 C21 C26 117.0(4) . . ?
C22 C21 C20 123.1(4) . . ?
C12 C7 P1 109.5(3) . . ?
C12 C7 C8 110.5(3) . . ?
C8 C7 P1 110.4(3) . . ?
C5 C6 C1 111.8(4) . . ?
C21 C22 C23 121.9(4) . . ?
C4 C3 C2 111.7(4) . . ?
C14 C15 C16 111.6(4) . . ?
C4 C5 C6 111.4(4) . . ?
C25 N1 S1 106.5(3) . . ?
C8 C9 C10 111.3(4) . . ?
C10 C11 C12 111.4(4) . . ?

_shelx_res_file                  
;
    david177_0m-mon.res created by SHELXL-2014/7

TITL David177_0m-Mon in P21/c #14
REM reset to P21/c #14
CELL 1.54178 12.4327 15.7628 12.9117 90 97.2061 90
ZERR 4 0.0005 0.0007 0.0006 0 0.0009 0
LATT 1
SYMM -X,0.5+Y,0.5-Z
SFAC C H Au N P S
UNIT 104 152 4 8 4 4
SIMU 0.02 0.04 1.7
EADP C2 C1 C6 C5 C4 C3

L.S. 10
PLAN  5
SIZE 0.1 0.2 0.3
TEMP -173.15
BOND
fmap 2 53
acta
REM <olex2.extras>
REM <HklSrc "%.\\David177_0m-Mon.hkl">
REM </olex2.extras>

WGHT    0.044000   10.185000
FVAR       0.06971
AU1   3    0.052472    0.168492    0.099353    11.00000    0.00452    0.01186 =
         0.01177    0.00099   -0.00190    0.00237
P1    5    0.159626    0.092481    0.222903    11.00000    0.00187    0.00890 =
         0.01019    0.00047   -0.00084    0.00103
S1    6   -0.408477    0.420948   -0.022885    11.00000    0.01350    0.02877 =
         0.03092   -0.00640   -0.00006    0.00284
C19   1   -0.054888    0.230749   -0.007883    11.00000    0.00991    0.02947 =
         0.01251   -0.00264   -0.00120   -0.00589
C13   1    0.215346    0.161744    0.331721    11.00000    0.00202    0.01233 =
         0.00959    0.00021   -0.00253    0.00056
AFIX  13
H13   2    0.152243    0.192770    0.354591    11.00000   -1.20000
AFIX   0
C12   1   -0.011009    0.056000    0.332440    11.00000    0.00783    0.02062 =
         0.01483   -0.00170    0.00283   -0.00350
AFIX  23
H12A  2   -0.053133    0.094575    0.282163    11.00000   -1.20000
H12B  2    0.023637    0.090662    0.391332    11.00000   -1.20000
AFIX   0
C18   1    0.290148    0.229766    0.293863    11.00000    0.01122    0.01008 =
         0.01859    0.00240   -0.00006   -0.00439
AFIX  23
H18A  2    0.356543    0.202618    0.274357    11.00000   -1.20000
H18B  2    0.252673    0.258425    0.231256    11.00000   -1.20000
AFIX   0
C26   1   -0.293621    0.336504   -0.113543    11.00000    0.01209    0.01568 =
         0.02155    0.00021   -0.00173   -0.00447
C14   1    0.272669    0.117662    0.429119    11.00000    0.00727    0.01243 =
         0.01497    0.00179   -0.00177   -0.00537
AFIX  23
H14A  2    0.223967    0.074418    0.453690    11.00000   -1.20000
H14B  2    0.338546    0.088521    0.411520    11.00000   -1.20000
AFIX   0
C23   1   -0.304791    0.292427   -0.323316    11.00000    0.02938    0.02425 =
         0.01974    0.00103   -0.00215    0.00094
AFIX  43
H23   2   -0.307057    0.276037   -0.394361    11.00000   -1.20000
AFIX   0
C24   1   -0.386864    0.341289   -0.294499    11.00000    0.01740    0.02612 =
         0.02199    0.00473   -0.00612   -0.00133
AFIX  43
H24   2   -0.445858    0.358530   -0.343987    11.00000   -1.20000
AFIX   0
C25   1   -0.380810    0.365341   -0.188047    11.00000    0.01435    0.02047 =
         0.02679    0.00346   -0.00307   -0.00040
C17   1    0.320846    0.295024    0.379976    11.00000    0.01346    0.01220 =
         0.02257   -0.00232   -0.00751   -0.00227
AFIX  23
H17A  2    0.254858    0.325330    0.395165    11.00000   -1.20000
H17B  2    0.370989    0.337268    0.355622    11.00000   -1.20000
AFIX   0
C1    1    0.274255    0.038282    0.172473    11.00000    0.00859    0.01829 =
         0.02053   -0.00072    0.00387    0.00428
AFIX  13
H1    2    0.335359    0.079964    0.178551    11.00000   -1.20000
AFIX   0
C20   1   -0.121741    0.255430   -0.069665    11.00000    0.01414    0.01907 =
         0.02771    0.00000    0.00219    0.00019
C4    1    0.385914   -0.098202    0.071349    11.00000    0.00859    0.01829 =
         0.02053   -0.00072    0.00387    0.00428
AFIX  23
H4A   2    0.451125   -0.119881    0.043201    11.00000   -1.20000
H4B   2    0.329285   -0.142637    0.061396    11.00000   -1.20000
AFIX   0
C8    1    0.025105   -0.048777    0.193050    11.00000    0.00653    0.01663 =
         0.01794   -0.00514    0.00227   -0.00321
AFIX  23
H8A   2   -0.015585   -0.015480    0.136023    11.00000   -1.20000
H8B   2    0.083053   -0.080325    0.163564    11.00000   -1.20000
AFIX   0
C2    1    0.246486    0.018949    0.054729    11.00000    0.00859    0.01829 =
         0.02053   -0.00072    0.00387    0.00428
AFIX  23
H2A   2    0.185335   -0.021643    0.044046    11.00000   -1.20000
H2B   2    0.224142    0.071828    0.016591    11.00000   -1.20000
AFIX   0
C16   1    0.375066    0.252835    0.479780    11.00000    0.01549    0.01699 =
         0.01916   -0.00253   -0.00553   -0.00401
AFIX  23
H16A  2    0.445799    0.228854    0.466966    11.00000   -1.20000
H16B  2    0.388717    0.295970    0.535613    11.00000   -1.20000
AFIX   0
C10   1   -0.139610   -0.065803    0.286932    11.00000    0.01123    0.02882 =
         0.02639   -0.00446    0.00700   -0.01245
AFIX  23
H10A  2   -0.184985   -0.031703    0.233838    11.00000   -1.20000
H10B  2   -0.186843   -0.107873    0.315943    11.00000   -1.20000
AFIX   0
N2    4   -0.299591    0.364405   -0.016301    11.00000    0.01508    0.02742 =
         0.02001   -0.00134   -0.00483    0.00044
AFIX  43
H2    2   -0.253503    0.353999    0.039718    11.00000   -1.20000
AFIX   0
C21   1   -0.208625    0.284941   -0.145895    11.00000    0.01363    0.01651 =
         0.01904    0.00336   -0.00075   -0.00105
C7    1    0.076743    0.012198    0.278939    11.00000    0.00357    0.01317 =
         0.01316    0.00122   -0.00092    0.00035
AFIX  13
H7    2    0.124330   -0.021299    0.332221    11.00000   -1.20000
AFIX   0
C6    1    0.317306   -0.040579    0.232951    11.00000    0.00859    0.01829 =
         0.02053   -0.00072    0.00387    0.00428
AFIX  23
H6A   2    0.339831   -0.025075    0.306790    11.00000   -1.20000
H6B   2    0.258578   -0.083163    0.231217    11.00000   -1.20000
AFIX   0
C22   1   -0.215725    0.265187   -0.250163    11.00000    0.01605    0.01729 =
         0.02829    0.00072    0.00499    0.00080
AFIX  43
H22   2   -0.159748    0.232444   -0.274323    11.00000   -1.20000
AFIX   0
C3    1    0.345628   -0.018840    0.012162    11.00000    0.00859    0.01829 =
         0.02053   -0.00072    0.00387    0.00428
AFIX  23
H3A   2    0.326405   -0.032914   -0.062593    11.00000   -1.20000
H3B   2    0.404449    0.023872    0.017661    11.00000   -1.20000
AFIX   0
C15   1    0.304012    0.182255    0.515657    11.00000    0.01518    0.02522 =
         0.00983   -0.00278   -0.00010   -0.00106
AFIX  23
H15A  2    0.343669    0.153120    0.576827    11.00000   -1.20000
H15B  2    0.237474    0.207405    0.537553    11.00000   -1.20000
AFIX   0
C5    1    0.413575   -0.079562    0.187348    11.00000    0.00859    0.01829 =
         0.02053   -0.00072    0.00387    0.00428
AFIX  23
H5A   2    0.475817   -0.039978    0.197738    11.00000   -1.20000
H5B   2    0.435231   -0.132869    0.224835    11.00000   -1.20000
AFIX   0
N1    4   -0.452557    0.413677   -0.144965    11.00000    0.01059    0.02493 =
         0.03349    0.00089   -0.00368    0.00340
AFIX  43
H1A   2   -0.511940    0.436764   -0.177288    11.00000   -1.20000
AFIX   0
C9    1   -0.051468   -0.111623    0.236211    11.00000    0.01465    0.01574 =
         0.02676   -0.00375    0.00684   -0.00856
AFIX  23
H9A   2   -0.009482   -0.148628    0.288498    11.00000   -1.20000
H9B   2   -0.085639   -0.148036    0.178817    11.00000   -1.20000
AFIX   0
C11   1   -0.088113   -0.008342    0.373445    11.00000    0.01057    0.02536 =
         0.02149   -0.00292    0.00544   -0.00380
AFIX  23
H11A  2   -0.047366   -0.043224    0.428869    11.00000   -1.20000
H11B  2   -0.145669    0.022381    0.404559    11.00000   -1.20000
AFIX   0
HKLF 4

REM  David177_0m-Mon in P21/c #14
REM R1 =  0.0317 for    4336 Fo > 4sig(Fo)  and  0.0322 for all    4420 data
REM    250 parameters refined using    180 restraints

END

WGHT      0.0443     10.1897

REM Highest difference peak  1.191,  deepest hole -2.397,  1-sigma level  0.161
Q1    1  -0.0619  0.1770  0.1117  11.00000  0.05    1.19
Q2    1  -0.2046  0.3008 -0.3161  11.00000  0.05    1.04
Q3    1   0.0359  0.1192  0.1416  11.00000  0.05    1.03
Q4    1   0.1659  0.1744  0.0811  11.00000  0.05    1.03
Q5    1   0.0693  0.2205  0.0530  11.00000  0.05    0.99
;
_shelx_res_checksum              88074
_shelx_SHELXL_version_number     2014/7
_olex2_submission_special_instructions 'No special instructions were received'
####################################################################### 
# 
# This file contains crystal structure data downloaded from the 
# Cambridge Structural Database (CSD) hosted by the Cambridge 
# Crystallographic Data Centre (CCDC).
# 
# Full information about CCDC data access policies and citation 
# guidelines are available at http://www.ccdc.cam.ac.uk/access/V1 
# 
# Audit and citation data items may have been added by the CCDC. 
# Please retain this information to preserve the provenance of 
# this file and to allow appropriate attribution of the data. 
# 
#######################################################################

data_david174_0m-mon
_audit_block_doi                 10.5517/ccdc.csd.cc1mbsj8
_database_code_depnum_ccdc_archive 'CCDC 1499920'
_audit_update_record             
;
2016-08-19 deposited with the CCDC.
2016-12-05 downloaded from the CCDC.
;
_audit_creation_date             2016-08-19
_audit_creation_method           
;
Olex2 1.2
(compiled 2016.02.19 svn.r3266 for OlexSys, GUI svn.r5155)
;
_chemical_name_common            ?
_chemical_name_systematic        ?
_chemical_formula_moiety         'C32 H25 Au N2 O2'
_chemical_formula_sum            'C32 H25 Au N2 O2'
_chemical_formula_weight         666.51
_chemical_melting_point          ?
loop_
_atom_type_symbol
_atom_type_description
_atom_type_scat_dispersion_real
_atom_type_scat_dispersion_imag
_atom_type_scat_source
C C 0.0181 0.0091 'International Tables Vol C Tables 4.2.6.8 and 6.1.1.4'
H H 0.0000 0.0000 'International Tables Vol C Tables 4.2.6.8 and 6.1.1.4'
Au Au -4.4197 7.2980 'International Tables Vol C Tables 4.2.6.8 and 6.1.1.4'
N N 0.0311 0.0180 'International Tables Vol C Tables 4.2.6.8 and 6.1.1.4'
O O 0.0492 0.0322 'International Tables Vol C Tables 4.2.6.8 and 6.1.1.4'

_shelx_space_group_comment       
;
The symmetry employed for this shelxl refinement is uniquely defined
by the following loop, which should always be used as a source of
symmetry information in preference to the above space-group names.
They are only intended as comments.
;
_space_group_crystal_system      monoclinic
_space_group_IT_number           14
_space_group_name_H-M_alt        'P 1 21/c 1'
_space_group_name_Hall           '-P 2ybc'
loop_
_space_group_symop_operation_xyz
'x, y, z'
'-x, y+1/2, -z+1/2'
'-x, -y, -z'
'x, -y-1/2, z-1/2'

_cell_length_a                   11.4778(17)
_cell_length_b                   20.461(3)
_cell_length_c                   11.6734(17)
_cell_angle_alpha                90
_cell_angle_beta                 111.062(2)
_cell_angle_gamma                90
_cell_volume                     2558.3(7)
_cell_formula_units_Z            4
_cell_measurement_reflns_used    9933
_cell_measurement_temperature    100
_cell_measurement_theta_max      67.29
_cell_measurement_theta_min      4.13
_shelx_estimated_absorpt_T_max   0.216
_shelx_estimated_absorpt_T_min   0.136
_exptl_absorpt_coefficient_mu    11.062
_exptl_absorpt_correction_T_max  0.7530
_exptl_absorpt_correction_T_min  0.4939
_exptl_absorpt_correction_type   multi-scan
_exptl_absorpt_process_details   
;
SADABS-2012/1 (Bruker,2012) was used for absorption correction.
wR2(int) was 0.0987 before and 0.0528 after correction.
The Ratio of minimum to maximum transmission is 0.6559.
The \l/2 correction factor is 0.0015.
;
_exptl_absorpt_special_details   ?
_exptl_crystal_colour            'clear light yellow'
_exptl_crystal_colour_lustre     clear
_exptl_crystal_colour_modifier   light
_exptl_crystal_colour_primary    yellow
_exptl_crystal_density_diffrn    1.730
_exptl_crystal_density_meas      ?
_exptl_crystal_density_method    ?
_exptl_crystal_description       block
_exptl_crystal_F_000             1304
_exptl_crystal_recrystallization_method Hexane/DCM
_exptl_crystal_size_max          0.3
_exptl_crystal_size_mid          0.2
_exptl_crystal_size_min          0.2
_exptl_transmission_factor_max   ?
_exptl_transmission_factor_min   ?
_diffrn_reflns_av_R_equivalents  0.0378
_diffrn_reflns_av_unetI/netI     0.0198
_diffrn_reflns_Laue_measured_fraction_full 0.984
_diffrn_reflns_Laue_measured_fraction_max 0.984
_diffrn_reflns_limit_h_max       13
_diffrn_reflns_limit_h_min       -13
_diffrn_reflns_limit_k_max       24
_diffrn_reflns_limit_k_min       -24
_diffrn_reflns_limit_l_max       13
_diffrn_reflns_limit_l_min       -13
_diffrn_reflns_number            38228
_diffrn_reflns_point_group_measured_fraction_full 0.984
_diffrn_reflns_point_group_measured_fraction_max 0.984
_diffrn_reflns_theta_full        67.635
_diffrn_reflns_theta_max         67.635
_diffrn_reflns_theta_min         4.127
_diffrn_ambient_temperature      100
_diffrn_detector                 'Bruker APEX2 area detector'
_diffrn_detector_area_resol_mean 7.9
_diffrn_detector_type            'CCD area detector'
_diffrn_measured_fraction_theta_full 0.984
_diffrn_measured_fraction_theta_max 0.984
_diffrn_measurement_device       'three-circle diffractometer'
_diffrn_measurement_device_type  'Bruker SMART APEX2 area detector'
_diffrn_measurement_method       '\w and \f scans'
_diffrn_radiation_monochromator  'mirror optics'
_diffrn_radiation_probe          x-ray
_diffrn_radiation_type           CuK\a
_diffrn_radiation_wavelength     1.54178
_diffrn_source                   'microfocus sealed X-ray tube'
_diffrn_source_type              'Incoatec I\ms'
_diffrn_standards_number         0
_reflns_Friedel_coverage         0.000
_reflns_Friedel_fraction_full    .
_reflns_Friedel_fraction_max     .
_reflns_number_gt                4533
_reflns_number_total             4539
_reflns_special_details          
;
 Reflections were merged by SHELXL according to the crystal
 class for the calculation of statistics and refinement.
 
 _reflns_Friedel_fraction is defined as the number of unique
 Friedel pairs measured divided by the number that would be
 possible theoretically, ignoring centric projections and
 systematic absences.
;
_reflns_threshold_expression     'I > 2\s(I)'
_computing_cell_refinement       ?
_computing_data_collection       ?
_computing_data_reduction        ?
_computing_molecular_graphics    'Olex2 (Dolomanov et al., 2009)'
_computing_publication_material  'Olex2 (Dolomanov et al., 2009)'
_computing_structure_refinement  'ShelXL (Sheldrick, 2015)'
_computing_structure_solution    'XS (Sheldrick, 2008)'
_refine_diff_density_max         0.949
_refine_diff_density_min         -0.648
_refine_diff_density_rms         0.124
_refine_ls_extinction_coef       0.00023(3)
_refine_ls_extinction_expression Fc^*^=kFc[1+0.001xFc^2^\l^3^/sin(2\q)]^-1/4^
_refine_ls_extinction_method     'SHELXL-2014/7 (Sheldrick 2014'
_refine_ls_goodness_of_fit_ref   1.142
_refine_ls_hydrogen_treatment    constr
_refine_ls_matrix_type           full
_refine_ls_number_parameters     337
_refine_ls_number_reflns         4539
_refine_ls_number_restraints     0
_refine_ls_R_factor_all          0.0241
_refine_ls_R_factor_gt           0.0240
_refine_ls_restrained_S_all      1.142
_refine_ls_shift/su_max          0.001
_refine_ls_shift/su_mean         0.000
_refine_ls_structure_factor_coef Fsqd
_refine_ls_weighting_details     
'w=1/[\s^2^(Fo^2^)+(0.0330P)^2^+5.9670P] where P=(Fo^2^+2Fc^2^)/3'
_refine_ls_weighting_scheme      calc
_refine_ls_wR_factor_gt          0.0645
_refine_ls_wR_factor_ref         0.0645
_refine_special_details          ?
_olex2_refinement_description    
;
1. Fixed Uiso
 At 1.2 times of:
  All C(H) groups, All C(H,H) groups
 At 1.5 times of:
  All C(H,H,H) groups
2.a Secondary CH2 refined with riding coordinates:
 C31(H31A,H31B), C29(H29A,H29B)
2.b Aromatic/amide H refined with riding coordinates:
 C27(H27), C9(H9), C28(H28), C24(H24), C4(H4), C25(H25), C5(H5), C10(H10),
 C2(H2), C13(H13), C16(H16), C15(H15), C3(H3), C14(H14), C8(H8)
2.c Idealised Me refined as rotating group:
 C32(H32A,H32B,H32C), C30(H30A,H30B,H30C)
;
_atom_sites_solution_hydrogens   geom
_atom_sites_solution_primary     direct
_atom_sites_solution_secondary   ?
loop_
_atom_site_label
_atom_site_type_symbol
_atom_site_fract_x
_atom_site_fract_y
_atom_site_fract_z
_atom_site_U_iso_or_equiv
_atom_site_adp_type
_atom_site_occupancy
_atom_site_site_symmetry_order
_atom_site_calc_flag
_atom_site_refinement_flags_posn
_atom_site_refinement_flags_adp
_atom_site_refinement_flags_occupancy
_atom_site_disorder_assembly
_atom_site_disorder_group
Au1 Au 0.84029(2) 0.01896(2) 0.79958(2) 0.01261(8) Uani 1 1 d . . . . .
C17 C 0.7553(3) -0.01259(16) 0.9192(3) 0.0195(7) Uani 1 1 d . . . . .
N1 N 0.9267(3) 0.07864(13) 0.9410(2) 0.0158(6) Uani 1 1 d . . . . .
N2 N 0.3326(3) -0.29872(14) 0.0226(3) 0.0172(6) Uani 1 1 d . . . . .
C12 C 0.8020(3) 0.02234(16) 1.0318(3) 0.0193(8) Uani 1 1 d . . . . .
O2 O 0.6354(2) -0.23268(11) 0.4064(2) 0.0171(5) Uani 1 1 d . . . . .
C27 C 0.3615(3) -0.18392(17) 0.0760(3) 0.0179(7) Uani 1 1 d . . . . .
H27 H 0.3003 -0.1727 -0.0012 0.021 Uiso 1 1 calc R . . . .
C31 C 0.2110(3) -0.28531(17) -0.0735(3) 0.0179(7) Uani 1 1 d . . . . .
H31A H 0.1691 -0.2499 -0.0451 0.021 Uiso 1 1 calc R . . . .
H31B H 0.1582 -0.3249 -0.0862 0.021 Uiso 1 1 calc R . . . .
C11 C 0.8982(3) 0.07219(15) 1.0436(3) 0.0162(7) Uani 1 1 d . . . . .
C29 C 0.3653(3) -0.36786(16) 0.0472(3) 0.0180(7) Uani 1 1 d . . . . .
H29A H 0.4573 -0.3721 0.0807 0.022 Uiso 1 1 calc R . . . .
H29B H 0.3338 -0.3923 -0.0312 0.022 Uiso 1 1 calc R . . . .
C26 C 0.3947(3) -0.25085(16) 0.1026(3) 0.0149(6) Uani 1 1 d . . . . .
C6 C 1.0257(3) 0.11648(16) 0.8081(3) 0.0166(7) Uani 1 1 d . . . . .
C32 C 0.2204(3) -0.26540(19) -0.1955(3) 0.0242(8) Uani 1 1 d . . . . .
H32A H 0.1368 -0.2560 -0.2549 0.036 Uiso 1 1 calc GR . . . .
H32B H 0.2577 -0.3011 -0.2265 0.036 Uiso 1 1 calc GR . . . .
H32C H 0.2727 -0.2263 -0.1838 0.036 Uiso 1 1 calc GR . . . .
C1 C 0.9548(3) 0.06788(15) 0.7260(3) 0.0166(7) Uani 1 1 d . . . . .
C9 C 1.0472(3) 0.15753(18) 1.1325(3) 0.0239(8) Uani 1 1 d . . . . .
H9 H 1.0901 0.1850 1.2001 0.029 Uiso 1 1 calc R . . . .
C28 C 0.4152(3) -0.13557(16) 0.1584(3) 0.0174(7) Uani 1 1 d . . . . .
H28 H 0.3904 -0.0915 0.1375 0.021 Uiso 1 1 calc R . . . .
C18 C 0.7545(3) -0.03893(17) 0.6599(3) 0.0174(7) Uani 1 1 d . . . . .
C20 C 0.6484(3) -0.11998(16) 0.4775(3) 0.0155(7) Uani 1 1 d . . . . .
C24 C 0.5608(3) -0.10279(16) 0.3674(3) 0.0160(6) Uani 1 1 d . . . . .
H24 H 0.5353 -0.0584 0.3530 0.019 Uiso 1 1 calc R . . . .
C23 C 0.5070(3) -0.14953(15) 0.2742(3) 0.0144(6) Uani 1 1 d . . . . .
C21 C 0.6896(3) -0.18812(17) 0.4983(3) 0.0184(7) Uani 1 1 d . . . . .
C4 C 1.1205(4) 0.14817(18) 0.6638(4) 0.0267(8) Uani 1 1 d . . . . .
H4 H 1.1746 0.1761 0.6409 0.032 Uiso 1 1 calc R . . . .
C25 C 0.4928(3) -0.26494(16) 0.2139(3) 0.0160(6) Uani 1 1 d . . . . .
H25 H 0.5232 -0.3084 0.2320 0.019 Uiso 1 1 calc R . . . .
C5 C 1.1072(3) 0.15646(17) 0.7765(3) 0.0226(7) Uani 1 1 d . . . . .
H5 H 1.1536 0.1893 0.8317 0.027 Uiso 1 1 calc R . . . .
C7 C 1.0104(3) 0.12145(16) 0.9277(3) 0.0174(7) Uani 1 1 d . . . . .
C10 C 0.9599(3) 0.11209(17) 1.1428(3) 0.0216(7) Uani 1 1 d . . . . .
H10 H 0.9433 0.1087 1.2167 0.026 Uiso 1 1 calc R . . . .
C2 C 0.9724(3) 0.05927(17) 0.6157(3) 0.0197(7) Uani 1 1 d . . . . .
H2 H 0.9278 0.0259 0.5608 0.024 Uiso 1 1 calc R . . . .
C22 C 0.5442(3) -0.21535(16) 0.2960(3) 0.0146(6) Uani 1 1 d . . . . .
C13 C 0.7570(4) 0.00868(19) 1.1250(4) 0.0253(8) Uani 1 1 d . . . . .
H13 H 0.7889 0.0317 1.2006 0.030 Uiso 1 1 calc R . . . .
C19 C 0.7052(3) -0.07513(16) 0.5759(3) 0.0165(7) Uani 1 1 d . . . . .
C16 C 0.6650(3) -0.06004(17) 0.9044(3) 0.0218(7) Uani 1 1 d . . . . .
H16 H 0.6335 -0.0839 0.8298 0.026 Uiso 1 1 calc R . . . .
C15 C 0.6201(4) -0.07296(19) 0.9982(4) 0.0302(9) Uani 1 1 d . . . . .
H15 H 0.5580 -0.1055 0.9871 0.036 Uiso 1 1 calc R . . . .
C3 C 1.0551(3) 0.09920(18) 0.5843(3) 0.0240(8) Uani 1 1 d . . . . .
H3 H 1.0665 0.0928 0.5085 0.029 Uiso 1 1 calc R . . . .
C30 C 0.3126(4) -0.39875(18) 0.1370(3) 0.0239(8) Uani 1 1 d . . . . .
H30A H 0.2223 -0.3913 0.1083 0.036 Uiso 1 1 calc GR . . . .
H30B H 0.3523 -0.3790 0.2183 0.036 Uiso 1 1 calc GR . . . .
H30C H 0.3292 -0.4459 0.1421 0.036 Uiso 1 1 calc GR . . . .
C14 C 0.6657(4) -0.0384(2) 1.1077(4) 0.0289(8) Uani 1 1 d . . . . .
H14 H 0.6342 -0.0472 1.1710 0.035 Uiso 1 1 calc R . . . .
C8 C 1.0715(3) 0.16278(17) 1.0256(3) 0.0208(7) Uani 1 1 d . . . . .
H8 H 1.1293 0.1943 1.0187 0.025 Uiso 1 1 calc R . . . .
O1 O 0.7710(3) -0.20873(12) 0.5894(2) 0.0305(6) Uani 1 1 d . . . . .

loop_
_atom_site_aniso_label
_atom_site_aniso_U_11
_atom_site_aniso_U_22
_atom_site_aniso_U_33
_atom_site_aniso_U_23
_atom_site_aniso_U_13
_atom_site_aniso_U_12
Au1 0.01493(10) 0.00738(10) 0.01359(10) -0.00102(4) 0.00279(7) 0.00065(4)
C17 0.0203(18) 0.0150(17) 0.0232(19) 0.0021(13) 0.0077(15) 0.0067(13)
N1 0.0170(13) 0.0104(13) 0.0173(13) 0.0001(10) 0.0030(11) 0.0037(11)
N2 0.0195(14) 0.0120(14) 0.0181(14) -0.0031(11) 0.0045(12) 0.0002(11)
C12 0.0184(18) 0.0157(18) 0.0206(18) 0.0027(12) 0.0033(15) 0.0088(13)
O2 0.0196(12) 0.0095(11) 0.0171(11) -0.0004(9) 0.0004(9) 0.0029(9)
C27 0.0196(16) 0.0160(17) 0.0146(16) 0.0009(13) 0.0021(13) 0.0006(13)
C31 0.0206(17) 0.0154(16) 0.0161(16) -0.0006(13) 0.0048(13) -0.0016(13)
C11 0.0192(16) 0.0099(15) 0.0173(16) 0.0023(12) 0.0037(13) 0.0066(13)
C29 0.0226(17) 0.0109(16) 0.0201(17) -0.0039(13) 0.0072(14) -0.0005(13)
C26 0.0175(16) 0.0124(16) 0.0168(16) -0.0023(12) 0.0086(13) -0.0018(13)
C6 0.0172(16) 0.0097(15) 0.0210(17) 0.0015(13) 0.0046(13) 0.0053(13)
C32 0.0269(19) 0.0274(19) 0.0183(17) 0.0002(14) 0.0083(14) -0.0042(15)
C1 0.0173(16) 0.0093(15) 0.0200(16) 0.0017(12) 0.0029(13) 0.0025(12)
C9 0.0268(18) 0.0158(17) 0.0214(18) -0.0051(14) -0.0008(15) 0.0037(15)
C28 0.0194(16) 0.0099(15) 0.0211(17) 0.0021(13) 0.0050(14) 0.0023(13)
C18 0.0177(16) 0.0131(16) 0.0220(17) 0.0046(14) 0.0080(14) 0.0026(14)
C20 0.0166(16) 0.0130(16) 0.0175(16) -0.0011(13) 0.0068(13) -0.0014(13)
C24 0.0175(16) 0.0080(15) 0.0227(17) 0.0001(12) 0.0076(13) -0.0004(12)
C23 0.0165(15) 0.0075(15) 0.0189(16) 0.0002(12) 0.0059(13) 0.0010(12)
C21 0.0198(17) 0.0148(17) 0.0172(16) -0.0020(13) 0.0024(14) 0.0002(14)
C4 0.0242(18) 0.0193(18) 0.041(2) -0.0003(16) 0.0173(17) -0.0036(15)
C25 0.0195(16) 0.0079(15) 0.0200(16) 0.0008(12) 0.0065(13) 0.0013(13)
C5 0.0214(17) 0.0124(16) 0.033(2) -0.0033(14) 0.0087(15) -0.0026(14)
C7 0.0187(16) 0.0111(15) 0.0185(16) 0.0004(13) 0.0019(13) 0.0045(13)
C10 0.0263(18) 0.0177(17) 0.0152(16) -0.0021(13) 0.0008(14) 0.0064(14)
C2 0.0250(17) 0.0113(15) 0.0231(17) 0.0004(13) 0.0090(14) 0.0030(13)
C22 0.0137(15) 0.0141(16) 0.0136(15) 0.0027(12) 0.0018(12) 0.0022(12)
C13 0.032(2) 0.0219(19) 0.0234(19) 0.0025(15) 0.0121(17) 0.0081(16)
C19 0.0198(16) 0.0125(16) 0.0160(16) -0.0027(13) 0.0050(13) -0.0006(13)
C16 0.0208(17) 0.0172(17) 0.0285(19) 0.0020(14) 0.0100(15) -0.0013(14)
C15 0.030(2) 0.024(2) 0.041(2) 0.0034(17) 0.0187(18) -0.0008(16)
C3 0.0277(19) 0.0221(18) 0.0265(19) 0.0025(14) 0.0151(16) 0.0027(15)
C30 0.0301(19) 0.0166(17) 0.0248(18) 0.0015(14) 0.0098(15) -0.0027(15)
C14 0.032(2) 0.030(2) 0.031(2) 0.0083(17) 0.0177(17) 0.0057(17)
C8 0.0206(17) 0.0111(16) 0.0253(18) -0.0032(13) 0.0018(14) 0.0021(13)
O1 0.0379(15) 0.0157(13) 0.0229(13) -0.0023(10) -0.0072(12) 0.0047(11)

_geom_special_details            
;
 All esds (except the esd in the dihedral angle between two l.s. planes)
 are estimated using the full covariance matrix.  The cell esds are taken
 into account individually in the estimation of esds in distances, angles
 and torsion angles; correlations between esds in cell parameters are only
 used when they are defined by crystal symmetry.  An approximate (isotropic)
 treatment of cell esds is used for estimating esds involving l.s. planes.
;
loop_
_geom_bond_atom_site_label_1
_geom_bond_atom_site_label_2
_geom_bond_distance
_geom_bond_site_symmetry_2
_geom_bond_publ_flag
Au1 C17 2.073(4) . ?
Au1 N1 2.006(3) . ?
Au1 C1 2.068(3) . ?
Au1 C18 1.969(4) . ?
C17 C12 1.421(5) . ?
C17 C16 1.384(5) . ?
N1 C11 1.356(4) . ?
N1 C7 1.349(5) . ?
N2 C31 1.468(4) . ?
N2 C29 1.465(4) . ?
N2 C26 1.364(4) . ?
C12 C11 1.473(5) . ?
C12 C13 1.389(6) . ?
O2 C21 1.375(4) . ?
O2 C22 1.383(4) . ?
C27 C26 1.425(5) . ?
C27 C28 1.363(5) . ?
C31 C32 1.522(5) . ?
C11 C10 1.386(5) . ?
C29 C30 1.523(5) . ?
C26 C25 1.410(5) . ?
C6 C1 1.417(5) . ?
C6 C5 1.388(5) . ?
C6 C7 1.473(5) . ?
C1 C2 1.385(5) . ?
C9 C10 1.404(6) . ?
C9 C8 1.377(5) . ?
C28 C23 1.412(5) . ?
C18 C19 1.197(5) . ?
C20 C24 1.363(5) . ?
C20 C21 1.464(5) . ?
C20 C19 1.431(5) . ?
C24 C23 1.413(5) . ?
C23 C22 1.408(5) . ?
C21 O1 1.212(4) . ?
C4 C5 1.388(6) . ?
C4 C3 1.388(5) . ?
C25 C22 1.375(5) . ?
C7 C8 1.391(5) . ?
C2 C3 1.397(5) . ?
C13 C14 1.384(6) . ?
C16 C15 1.393(5) . ?
C15 C14 1.388(6) . ?

loop_
_geom_angle_atom_site_label_1
_geom_angle_atom_site_label_2
_geom_angle_atom_site_label_3
_geom_angle
_geom_angle_site_symmetry_1
_geom_angle_site_symmetry_3
_geom_angle_publ_flag
N1 Au1 C17 81.28(13) . . ?
N1 Au1 C1 81.19(12) . . ?
C1 Au1 C17 162.44(14) . . ?
C18 Au1 C17 98.88(14) . . ?
C18 Au1 N1 179.47(13) . . ?
C18 Au1 C1 98.65(13) . . ?
C12 C17 Au1 110.7(3) . . ?
C16 C17 Au1 130.2(3) . . ?
C16 C17 C12 119.0(3) . . ?
C11 N1 Au1 117.5(2) . . ?
C7 N1 Au1 117.5(2) . . ?
C7 N1 C11 124.9(3) . . ?
C29 N2 C31 115.9(3) . . ?
C26 N2 C31 120.5(3) . . ?
C26 N2 C29 121.7(3) . . ?
C17 C12 C11 117.1(3) . . ?
C13 C12 C17 120.0(3) . . ?
C13 C12 C11 122.9(3) . . ?
C21 O2 C22 122.4(3) . . ?
C28 C27 C26 121.7(3) . . ?
N2 C31 C32 113.4(3) . . ?
N1 C11 C12 113.3(3) . . ?
N1 C11 C10 117.9(3) . . ?
C10 C11 C12 128.8(3) . . ?
N2 C29 C30 113.5(3) . . ?
N2 C26 C27 120.5(3) . . ?
N2 C26 C25 122.1(3) . . ?
C25 C26 C27 117.4(3) . . ?
C1 C6 C7 117.0(3) . . ?
C5 C6 C1 120.8(3) . . ?
C5 C6 C7 122.2(3) . . ?
C6 C1 Au1 110.8(2) . . ?
C2 C1 Au1 130.6(3) . . ?
C2 C1 C6 118.5(3) . . ?
C8 C9 C10 120.8(3) . . ?
C27 C28 C23 121.4(3) . . ?
C19 C18 Au1 178.3(3) . . ?
C24 C20 C21 119.2(3) . . ?
C24 C20 C19 124.1(3) . . ?
C19 C20 C21 116.8(3) . . ?
C20 C24 C23 121.4(3) . . ?
C28 C23 C24 124.7(3) . . ?
C22 C23 C28 116.1(3) . . ?
C22 C23 C24 119.2(3) . . ?
O2 C21 C20 118.3(3) . . ?
O1 C21 O2 116.4(3) . . ?
O1 C21 C20 125.4(3) . . ?
C5 C4 C3 120.3(3) . . ?
C22 C25 C26 119.5(3) . . ?
C6 C5 C4 119.6(3) . . ?
N1 C7 C6 113.4(3) . . ?
N1 C7 C8 118.0(3) . . ?
C8 C7 C6 128.6(3) . . ?
C11 C10 C9 119.0(3) . . ?
C1 C2 C3 120.6(3) . . ?
O2 C22 C23 119.5(3) . . ?
C25 C22 O2 116.9(3) . . ?
C25 C22 C23 123.6(3) . . ?
C14 C13 C12 120.1(4) . . ?
C18 C19 C20 178.3(4) . . ?
C17 C16 C15 120.4(4) . . ?
C14 C15 C16 120.2(4) . . ?
C4 C3 C2 120.1(3) . . ?
C13 C14 C15 120.3(4) . . ?
C9 C8 C7 119.4(3) . . ?

_shelx_res_file                  
;
    david174_0m-mon.res created by SHELXL-2014/7

TITL David174_0m-Mon in P21/c #14
REM reset to P21/c #14
CELL 1.54178 11.4778 20.4607 11.6734 90 111.0625 90
ZERR 4 0.0017 0.003 0.0017 0 0.0023 0
LATT 1
SYMM -X,0.5+Y,0.5-Z
SFAC C H Au N O
UNIT 128 100 4 8 8

L.S. 10
PLAN  5
SIZE 0.2 0.2 0.3
TEMP -173.15
BOND
fmap 2 53
acta
REM <olex2.extras>
REM <HklSrc "%.\\David174_0m-Mon.hkl">
REM </olex2.extras>

WGHT    0.033000    5.967000
EXTI    0.000234
FVAR       0.05658
AU1   3    0.840287    0.018956    0.799583    11.00000    0.01493    0.00738 =
         0.01359   -0.00102    0.00279    0.00065
C17   1    0.755274   -0.012593    0.919234    11.00000    0.02032    0.01501 =
         0.02317    0.00212    0.00766    0.00666
N1    4    0.926736    0.078636    0.941031    11.00000    0.01695    0.01042 =
         0.01731    0.00010    0.00298    0.00370
N2    4    0.332573   -0.298724    0.022634    11.00000    0.01954    0.01201 =
         0.01807   -0.00306    0.00454    0.00024
C12   1    0.801979    0.022338    1.031831    11.00000    0.01842    0.01571 =
         0.02060    0.00268    0.00327    0.00881
O2    5    0.635381   -0.232679    0.406419    11.00000    0.01957    0.00948 =
         0.01709   -0.00036    0.00039    0.00288
C27   1    0.361474   -0.183919    0.076014    11.00000    0.01958    0.01604 =
         0.01458    0.00092    0.00208    0.00061
AFIX  43
H27   2    0.300298   -0.172720   -0.001162    11.00000   -1.20000
AFIX   0
C31   1    0.210986   -0.285306   -0.073483    11.00000    0.02064    0.01539 =
         0.01607   -0.00057    0.00477   -0.00160
AFIX  23
H31A  2    0.169083   -0.249908   -0.045109    11.00000   -1.20000
H31B  2    0.158239   -0.324896   -0.086214    11.00000   -1.20000
AFIX   0
C11   1    0.898184    0.072188    1.043579    11.00000    0.01917    0.00991 =
         0.01727    0.00228    0.00368    0.00664
C29   1    0.365260   -0.367856    0.047224    11.00000    0.02259    0.01093 =
         0.02007   -0.00387    0.00720   -0.00050
AFIX  23
H29A  2    0.457331   -0.372076    0.080743    11.00000   -1.20000
H29B  2    0.333800   -0.392273   -0.031180    11.00000   -1.20000
AFIX   0
C26   1    0.394685   -0.250846    0.102620    11.00000    0.01754    0.01243 =
         0.01680   -0.00226    0.00859   -0.00181
C6    1    1.025742    0.116483    0.808052    11.00000    0.01725    0.00966 =
         0.02097    0.00147    0.00462    0.00527
C32   1    0.220398   -0.265397   -0.195517    11.00000    0.02691    0.02739 =
         0.01828    0.00019    0.00828   -0.00418
AFIX 137
H32A  2    0.136781   -0.255954   -0.254854    11.00000   -1.50000
H32B  2    0.257743   -0.301125   -0.226503    11.00000   -1.50000
H32C  2    0.272730   -0.226297   -0.183750    11.00000   -1.50000
AFIX   0
C1    1    0.954798    0.067879    0.726049    11.00000    0.01725    0.00934 =
         0.02002    0.00170    0.00285    0.00246
C9    1    1.047200    0.157534    1.132494    11.00000    0.02682    0.01579 =
         0.02136   -0.00514   -0.00085    0.00373
AFIX  43
H9    2    1.090114    0.185017    1.200118    11.00000   -1.20000
AFIX   0
C28   1    0.415208   -0.135573    0.158423    11.00000    0.01937    0.00993 =
         0.02113    0.00207    0.00497    0.00227
AFIX  43
H28   2    0.390364   -0.091539    0.137540    11.00000   -1.20000
AFIX   0
C18   1    0.754548   -0.038929    0.659902    11.00000    0.01768    0.01312 =
         0.02195    0.00458    0.00796    0.00263
C20   1    0.648431   -0.119976    0.477474    11.00000    0.01662    0.01301 =
         0.01745   -0.00107    0.00684   -0.00139
C24   1    0.560808   -0.102793    0.367411    11.00000    0.01749    0.00801 =
         0.02268    0.00007    0.00762   -0.00039
AFIX  43
H24   2    0.535328   -0.058425    0.353044    11.00000   -1.20000
AFIX   0
C23   1    0.507014   -0.149527    0.274177    11.00000    0.01648    0.00746 =
         0.01894    0.00024    0.00591    0.00097
C21   1    0.689562   -0.188117    0.498338    11.00000    0.01978    0.01478 =
         0.01720   -0.00196    0.00243    0.00016
C4    1    1.120480    0.148170    0.663789    11.00000    0.02422    0.01930 =
         0.04127   -0.00029    0.01732   -0.00364
AFIX  43
H4    2    1.174554    0.176122    0.640935    11.00000   -1.20000
AFIX   0
C25   1    0.492822   -0.264943    0.213888    11.00000    0.01951    0.00791 =
         0.02000    0.00078    0.00652    0.00126
AFIX  43
H25   2    0.523217   -0.308360    0.231976    11.00000   -1.20000
AFIX   0
C5    1    1.107213    0.156460    0.776502    11.00000    0.02142    0.01240 =
         0.03304   -0.00326    0.00872   -0.00261
AFIX  43
H5    2    1.153585    0.189275    0.831673    11.00000   -1.20000
AFIX   0
C7    1    1.010371    0.121447    0.927721    11.00000    0.01866    0.01106 =
         0.01854    0.00040    0.00187    0.00454
C10   1    0.959860    0.112088    1.142824    11.00000    0.02625    0.01773 =
         0.01523   -0.00208    0.00075    0.00645
AFIX  43
H10   2    0.943296    0.108742    1.216706    11.00000   -1.20000
AFIX   0
C2    1    0.972359    0.059266    0.615678    11.00000    0.02497    0.01133 =
         0.02308    0.00038    0.00898    0.00298
AFIX  43
H2    2    0.927776    0.025907    0.560800    11.00000   -1.20000
AFIX   0
C22   1    0.544175   -0.215349    0.296000    11.00000    0.01367    0.01406 =
         0.01357    0.00272    0.00185    0.00221
C13   1    0.756994    0.008676    1.124957    11.00000    0.03243    0.02193 =
         0.02337    0.00253    0.01214    0.00810
AFIX  43
H13   2    0.788908    0.031692    1.200562    11.00000   -1.20000
AFIX   0
C19   1    0.705219   -0.075128    0.575860    11.00000    0.01981    0.01251 =
         0.01602   -0.00270    0.00500   -0.00056
C16   1    0.665029   -0.060044    0.904393    11.00000    0.02079    0.01724 =
         0.02847    0.00201    0.01001   -0.00128
AFIX  43
H16   2    0.633534   -0.083947    0.829761    11.00000   -1.20000
AFIX   0
C15   1    0.620121   -0.072961    0.998169    11.00000    0.03030    0.02378 =
         0.04141    0.00343    0.01874   -0.00079
AFIX  43
H15   2    0.558035   -0.105529    0.987143    11.00000   -1.20000
AFIX   0
C3    1    1.055059    0.099202    0.584324    11.00000    0.02767    0.02214 =
         0.02649    0.00248    0.01509    0.00271
AFIX  43
H3    2    1.066547    0.092833    0.508463    11.00000   -1.20000
AFIX   0
C30   1    0.312559   -0.398755    0.136966    11.00000    0.03010    0.01660 =
         0.02483    0.00151    0.00980   -0.00273
AFIX 137
H30A  2    0.222258   -0.391270    0.108325    11.00000   -1.50000
H30B  2    0.352318   -0.379029    0.218258    11.00000   -1.50000
H30C  2    0.329182   -0.445852    0.142074    11.00000   -1.50000
AFIX   0
C14   1    0.665736   -0.038429    1.107683    11.00000    0.03165    0.02961 =
         0.03071    0.00829    0.01766    0.00572
AFIX  43
H14   2    0.634182   -0.047167    1.171031    11.00000   -1.20000
AFIX   0
C8    1    1.071455    0.162777    1.025574    11.00000    0.02065    0.01110 =
         0.02532   -0.00322    0.00180    0.00215
AFIX  43
H8    2    1.129339    0.194311    1.018698    11.00000   -1.20000
AFIX   0
O1    5    0.771041   -0.208734    0.589389    11.00000    0.03792    0.01573 =
         0.02290   -0.00232   -0.00719    0.00466
HKLF 4

REM  David174_0m-Mon in P21/c #14
REM R1 =  0.0240 for    4533 Fo > 4sig(Fo)  and  0.0241 for all    4539 data
REM    337 parameters refined using      0 restraints

END

WGHT      0.0326      5.9713

REM Highest difference peak  0.949,  deepest hole -0.648,  1-sigma level  0.124
Q1    1   0.9412  0.0345  0.7742  11.00000  0.05    0.95
Q2    1   0.9439  0.0067  0.7715  11.00000  0.05    0.94
Q3    1   0.8789 -0.0387  0.7633  11.00000  0.05    0.86
Q4    1   0.7379  0.0218  0.8208  11.00000  0.05    0.85
Q5    1   0.7982 -0.0387  0.8323  11.00000  0.05    0.73
;
_shelx_res_checksum              57854
_shelx_SHELXL_version_number     2014/7
_olex2_exptl_crystal_mounting_method ?
_olex2_submission_special_instructions 'No special instructions were received'
####################################################################### 
# 
# This file contains crystal structure data downloaded from the 
# Cambridge Structural Database (CSD) hosted by the Cambridge 
# Crystallographic Data Centre (CCDC).
# 
# Full information about CCDC data access policies and citation 
# guidelines are available at http://www.ccdc.cam.ac.uk/access/V1 
# 
# Audit and citation data items may have been added by the CCDC. 
# Please retain this information to preserve the provenance of 
# this file and to allow appropriate attribution of the data. 
# 
#######################################################################

data_david69_0m_mono
_audit_block_doi                 10.5517/ccdc.csd.cc1mbsk9
_database_code_depnum_ccdc_archive 'CCDC 1499921'
_audit_update_record             
;
2016-08-19 deposited with the CCDC.
2016-12-05 downloaded from the CCDC.
;
_audit_creation_date             2016-08-19
_audit_creation_method           
;
Olex2 1.2
(compiled 2016.02.19 svn.r3266 for OlexSys, GUI svn.r5155)
;
_chemical_name_common            ?
_chemical_name_systematic        ?
_chemical_formula_moiety         'C39 H51 Au B F2 N2 P'
_chemical_formula_sum            'C39 H51 Au B F2 N2 P'
_chemical_formula_weight         824.56
_chemical_melting_point          ?
loop_
_atom_type_symbol
_atom_type_description
_atom_type_scat_dispersion_real
_atom_type_scat_dispersion_imag
_atom_type_scat_source
C C 0.0181 0.0091 'International Tables Vol C Tables 4.2.6.8 and 6.1.1.4'
H H 0.0000 0.0000 'International Tables Vol C Tables 4.2.6.8 and 6.1.1.4'
Au Au -4.4197 7.2980 'International Tables Vol C Tables 4.2.6.8 and 6.1.1.4'
B B 0.0090 0.0039 'International Tables Vol C Tables 4.2.6.8 and 6.1.1.4'
F F 0.0727 0.0534 'International Tables Vol C Tables 4.2.6.8 and 6.1.1.4'
N N 0.0311 0.0180 'International Tables Vol C Tables 4.2.6.8 and 6.1.1.4'
P P 0.2955 0.4335 'International Tables Vol C Tables 4.2.6.8 and 6.1.1.4'

_shelx_space_group_comment       
;
The symmetry employed for this shelxl refinement is uniquely defined
by the following loop, which should always be used as a source of
symmetry information in preference to the above space-group names.
They are only intended as comments.
;
_space_group_crystal_system      monoclinic
_space_group_IT_number           14
_space_group_name_H-M_alt        'P 1 21/n 1'
_space_group_name_Hall           '-P 2yn'
loop_
_space_group_symop_operation_xyz
'x, y, z'
'-x+1/2, y+1/2, -z+1/2'
'-x, -y, -z'
'x-1/2, -y-1/2, z-1/2'

_cell_length_a                   10.9501(6)
_cell_length_b                   25.1526(13)
_cell_length_c                   13.6349(7)
_cell_angle_alpha                90
_cell_angle_beta                 102.5560(10)
_cell_angle_gamma                90
_cell_volume                     3665.6(3)
_cell_formula_units_Z            4
_cell_measurement_reflns_used    9771
_cell_measurement_temperature    100
_cell_measurement_theta_max      67.02
_cell_measurement_theta_min      3.51
_shelx_estimated_absorpt_T_max   0.790
_shelx_estimated_absorpt_T_min   0.733
_exptl_absorpt_coefficient_mu    8.261
_exptl_absorpt_correction_T_max  0.7530
_exptl_absorpt_correction_T_min  0.5365
_exptl_absorpt_correction_type   multi-scan
_exptl_absorpt_process_details   SADABS
_exptl_absorpt_special_details   ?
_exptl_crystal_colour            'clear orangish red'
_exptl_crystal_colour_lustre     clear
_exptl_crystal_colour_modifier   orangish
_exptl_crystal_colour_primary    red
_exptl_crystal_density_diffrn    1.494
_exptl_crystal_density_meas      .
_exptl_crystal_density_method    ?
_exptl_crystal_description       prism
_exptl_crystal_F_000             1664
_exptl_crystal_preparation       ?
_exptl_crystal_recrystallization_method DCM/hexane
_exptl_crystal_size_max          0.04
_exptl_crystal_size_mid          0.04
_exptl_crystal_size_min          0.03
_exptl_transmission_factor_max   ?
_exptl_transmission_factor_min   ?
_diffrn_reflns_av_R_equivalents  0.0657
_diffrn_reflns_av_unetI/netI     0.0388
_diffrn_reflns_Laue_measured_fraction_full 0.984
_diffrn_reflns_Laue_measured_fraction_max 0.984
_diffrn_reflns_limit_h_max       11
_diffrn_reflns_limit_h_min       -13
_diffrn_reflns_limit_k_max       29
_diffrn_reflns_limit_k_min       -26
_diffrn_reflns_limit_l_max       13
_diffrn_reflns_limit_l_min       -16
_diffrn_reflns_number            51256
_diffrn_reflns_point_group_measured_fraction_full 0.984
_diffrn_reflns_point_group_measured_fraction_max 0.984
_diffrn_reflns_theta_full        67.527
_diffrn_reflns_theta_max         67.527
_diffrn_reflns_theta_min         3.514
_diffrn_ambient_temperature      100
_diffrn_detector_area_resol_mean ?
_diffrn_measured_fraction_theta_full 0.984
_diffrn_measured_fraction_theta_max 0.984
_diffrn_measurement_device_type  'Bruker X8 PROTEUM diffractometer'
_diffrn_measurement_method       '\f and \w scans'
_diffrn_radiation_monochromator  graphite
_diffrn_radiation_type           CuK\a
_diffrn_radiation_wavelength     1.54178
_diffrn_source                   ?
_diffrn_standards_number         0
_reflns_Friedel_coverage         0.000
_reflns_Friedel_fraction_full    .
_reflns_Friedel_fraction_max     .
_reflns_number_gt                6319
_reflns_number_total             6512
_reflns_special_details          
;
 Reflections were merged by SHELXL according to the crystal
 class for the calculation of statistics and refinement.
 
 _reflns_Friedel_fraction is defined as the number of unique
 Friedel pairs measured divided by the number that would be
 possible theoretically, ignoring centric projections and
 systematic absences.
;
_reflns_threshold_expression     'I > 2\s(I)'
_computing_cell_refinement       ?
_computing_data_collection       ?
_computing_data_reduction        ?
_computing_molecular_graphics    'Olex2 (Dolomanov et al., 2009)'
_computing_publication_material  'Olex2 (Dolomanov et al., 2009)'
_computing_structure_refinement  'ShelXL (Sheldrick, 2015)'
_computing_structure_solution    'XS (Sheldrick, 2008)'
_refine_diff_density_max         1.177
_refine_diff_density_min         -3.726
_refine_diff_density_rms         0.116
_refine_ls_extinction_coef       .
_refine_ls_extinction_method     none
_refine_ls_goodness_of_fit_ref   1.034
_refine_ls_hydrogen_treatment    constr
_refine_ls_matrix_type           full
_refine_ls_number_parameters     474
_refine_ls_number_reflns         6512
_refine_ls_number_restraints     488
_refine_ls_R_factor_all          0.0417
_refine_ls_R_factor_gt           0.0409
_refine_ls_restrained_S_all      1.054
_refine_ls_shift/su_max          0.002
_refine_ls_shift/su_mean         0.000
_refine_ls_structure_factor_coef Fsqd
_refine_ls_weighting_details     
'w=1/[\s^2^(Fo^2^)+(0.0520P)^2^+12.2880P] where P=(Fo^2^+2Fc^2^)/3'
_refine_ls_weighting_scheme      calc
_refine_ls_wR_factor_gt          0.1069
_refine_ls_wR_factor_ref         0.1077
_refine_special_details          ?
_olex2_refinement_description    
;
1. Fixed Uiso
 At 1.2 times of:
  All C(H) groups, All C(H,H) groups
 At 1.5 times of:
  All C(H,H,H) groups
2. Restrained distances
 C34A-C38A = C38A-C36A
 2.45 with sigma of 0.02
 C39A-C35A = C35A-C37A
 2.45 with sigma of 0.02
 C39-C37 = C37-C35
 2.45 with sigma of 0.02
 C39A-C34A = C35A-C34A = C36A-C35A = C37A-C36A = C38A-C37A = C39A-C38A = C39-
 C38 = C39-C34 = C35-C34 = C36-C35 = C37-C36 = C38-C37
 1.53 with sigma of 0.02
 C38-C34 = C34-C36
 2.45 with sigma of 0.02
3. Uiso/Uaniso restraints and constraints
All non-hydrogen atoms have similar U: within 1.7A with sigma of 0.01 and sigma
for terminal atoms of 0.02
Uanis(C36) \\sim Ueq, Uanis(C37) \\sim Ueq, Uanis(C38) \\sim Ueq, Uanis(C39)
\\sim Ueq, Uanis(C35) \\sim Ueq, Uanis(C34) \\sim Ueq, Uanis(C35A) \\sim Ueq,
Uanis(C36A) \\sim Ueq, Uanis(C34A) \\sim Ueq, Uanis(C39A) \\sim Ueq,
Uanis(C38A) \\sim Ueq, Uanis(C37A) \\sim Ueq: with sigma of 0.1 and sigma for
terminal atoms of 0.2
4. Others
 Sof(C34A)=Sof(H34A)=Sof(C36A)=Sof(H36A)=Sof(H36B)=Sof(C39A)=Sof(H39A)=
 Sof(H39B)=Sof(C35A)=Sof(H35A)=Sof(H35B)=Sof(C38A)=Sof(H38A)=Sof(H38B)=
 Sof(C37A)=Sof(H37A)=Sof(H37B)=1-FVAR(1)
 Sof(C35)=Sof(H35C)=Sof(H35D)=Sof(C39)=Sof(H39C)=Sof(H39D)=Sof(C36)=Sof(H36C)=
 Sof(H36D)=Sof(C37)=Sof(H37C)=Sof(H37D)=Sof(C38)=Sof(H38C)=Sof(H38D)=Sof(C34)=
 Sof(H34)=FVAR(1)
5.a Ternary CH refined with riding coordinates:
 C22(H22), C28(H28), C34A(H34A), C34(H34)
5.b Secondary CH2 refined with riding coordinates:
 C23(H23A,H23B), C29(H29A,H29B), C25(H25A,H25B), C27(H27A,H27B), C24(H24A,
 H24B), C26(H26A,H26B), C33(H33A,H33B), C31(H31A,H31B), C32(H32A,H32B),
 C30(H30A,H30B), C36A(H36A,H36B), C39A(H39A,H39B), C35A(H35A,H35B), C35(H35C,
 H35D), C38A(H38A,H38B), C39(H39C,H39D), C36(H36C,H36D), C37A(H37A,H37B),
 C37(H37C,H37D), C38(H38C,H38D)
5.c Aromatic/amide H refined with riding coordinates:
 C21(H21), C20(H20), C12(H12), C19(H19), C18(H18), C17(H17)
5.d Idealised Me refined as rotating group:
 C15(H15A,H15B,H15C), C5(H5A,H5B,H5C), C14(H14A,H14B,H14C), C7(H7A,H7B,H7C)
;
_atom_sites_solution_hydrogens   geom
_atom_sites_solution_primary     direct
_atom_sites_solution_secondary   ?
loop_
_atom_site_label
_atom_site_type_symbol
_atom_site_fract_x
_atom_site_fract_y
_atom_site_fract_z
_atom_site_U_iso_or_equiv
_atom_site_adp_type
_atom_site_occupancy
_atom_site_site_symmetry_order
_atom_site_calc_flag
_atom_site_refinement_flags_posn
_atom_site_refinement_flags_adp
_atom_site_refinement_flags_occupancy
_atom_site_disorder_assembly
_atom_site_disorder_group
Au1 Au 0.21172(2) 0.04747(2) -0.00963(2) 0.03912(10) Uani 1 1 d . U . . .
P1 P 0.24848(9) 0.00840(4) 0.14419(7) 0.0271(2) Uani 1 1 d . U . . .
F2 F 0.2952(2) 0.13070(11) -0.58577(19) 0.0372(6) Uani 1 1 d . U . . .
F1 F 0.3368(2) 0.21217(11) -0.51553(19) 0.0394(6) Uani 1 1 d . U . . .
N1 N 0.1760(3) 0.15994(14) -0.4663(3) 0.0296(7) Uani 1 1 d . U . . .
N2 N 0.1421(3) 0.19984(13) -0.6361(3) 0.0283(7) Uani 1 1 d . U . . .
C1 C 0.1849(7) 0.0830(2) -0.1439(4) 0.0583(15) Uani 1 1 d . U . . .
B1 B 0.2432(4) 0.1753(2) -0.5513(4) 0.0296(9) Uani 1 1 d . U . . .
C22 C 0.1167(4) 0.01489(16) 0.2064(3) 0.0298(8) Uani 1 1 d . U . . .
H22 H 0.0462 -0.0066 0.1666 0.036 Uiso 1 1 calc R . . . .
C21 C -0.1825(4) 0.26938(18) -0.5341(3) 0.0337(9) Uani 1 1 d . U . . .
H21 H -0.1188 0.2954 -0.5301 0.040 Uiso 1 1 calc R . . . .
C20 C -0.3048(4) 0.2852(2) -0.5363(4) 0.0383(10) Uani 1 1 d . U . . .
H20 H -0.3245 0.3219 -0.5339 0.046 Uiso 1 1 calc R . . . .
C9 C -0.0228(4) 0.19977(16) -0.5425(3) 0.0316(9) Uani 1 1 d . U . . .
C23 C 0.0716(4) 0.07294(18) 0.2027(3) 0.0332(9) Uani 1 1 d . U . . .
H23A H 0.1400 0.0957 0.2398 0.040 Uiso 1 1 calc R . . . .
H23B H 0.0505 0.0851 0.1320 0.040 Uiso 1 1 calc R . . . .
C4 C 0.2298(4) 0.13475(18) -0.3813(3) 0.0366(10) Uani 1 1 d . U . . .
C13 C 0.1572(4) 0.21341(17) -0.7280(3) 0.0340(9) Uani 1 1 d . U . . .
C15 C 0.2786(5) 0.2065(2) -0.7594(4) 0.0429(11) Uani 1 1 d . U . . .
H15A H 0.3456 0.2236 -0.7101 0.064 Uiso 1 1 calc GR . . . .
H15B H 0.2730 0.2229 -0.8254 0.064 Uiso 1 1 calc GR . . . .
H15C H 0.2968 0.1685 -0.7633 0.064 Uiso 1 1 calc GR . . . .
C6 C 0.0345(5) 0.15686(18) -0.3666(4) 0.0413(10) Uani 1 1 d . U . . .
C29 C 0.1627(6) -0.0916(2) 0.0781(5) 0.0517(12) Uani 1 1 d . U . . .
H29A H 0.1316 -0.0741 0.0124 0.062 Uiso 1 1 calc R . . . .
H29B H 0.0969 -0.0887 0.1173 0.062 Uiso 1 1 calc R . . . .
C10 C 0.0185(4) 0.21096(16) -0.6302(3) 0.0310(8) Uani 1 1 d . U . . .
C16 C -0.1528(4) 0.21601(18) -0.5378(4) 0.0387(10) Uani 1 1 d . U . . .
C8 C 0.0538(4) 0.17440(16) -0.4612(3) 0.0324(9) Uani 1 1 d . U . . .
C3 C 0.1437(5) 0.13141(18) -0.3181(4) 0.0422(10) Uani 1 1 d . U . . .
C25 C -0.0173(7) 0.0579(3) 0.3550(5) 0.0633(16) Uani 1 1 d . U . . .
H25A H 0.0492 0.0794 0.3979 0.076 Uiso 1 1 calc R . . . .
H25B H -0.0940 0.0611 0.3820 0.076 Uiso 1 1 calc R . . . .
C12 C 0.0436(5) 0.23249(19) -0.7843(4) 0.0414(10) Uani 1 1 d . U . . .
H12 H 0.0292 0.2444 -0.8520 0.050 Uiso 1 1 calc R . . . .
C27 C 0.1404(7) -0.0054(2) 0.3141(4) 0.0614(15) Uani 1 1 d . U . . .
H27A H 0.2102 0.0149 0.3560 0.074 Uiso 1 1 calc R . . . .
H27B H 0.1651 -0.0433 0.3157 0.074 Uiso 1 1 calc R . . . .
C2 C 0.1675(6) 0.1059(2) -0.2222(4) 0.0535(13) Uani 1 1 d . U . . .
C11 C -0.0446(5) 0.23126(18) -0.7254(4) 0.0391(10) Uani 1 1 d . U . . .
C5 C 0.3613(5) 0.1161(3) -0.3586(4) 0.0547(14) Uani 1 1 d . U . . .
H5A H 0.3719 0.0887 -0.4072 0.082 Uiso 1 1 calc GR . . . .
H5B H 0.3821 0.1012 -0.2906 0.082 Uiso 1 1 calc GR . . . .
H5C H 0.4170 0.1461 -0.3631 0.082 Uiso 1 1 calc GR . . . .
C19 C -0.3974(4) 0.2474(2) -0.5419(4) 0.0466(12) Uani 1 1 d . U . . .
H19 H -0.4816 0.2581 -0.5457 0.056 Uiso 1 1 calc R . . . .
C14 C -0.1802(5) 0.2450(2) -0.7617(4) 0.0530(14) Uani 1 1 d . U . . .
H14A H -0.2319 0.2175 -0.7399 0.080 Uiso 1 1 calc GR . . . .
H14B H -0.2000 0.2470 -0.8352 0.080 Uiso 1 1 calc GR . . . .
H14C H -0.1972 0.2794 -0.7337 0.080 Uiso 1 1 calc GR . . . .
C24 C -0.0426(4) 0.0788(2) 0.2486(4) 0.0515(13) Uani 1 1 d . U . . .
H24A H -0.0664 0.1168 0.2484 0.062 Uiso 1 1 calc R . . . .
H24B H -0.1137 0.0590 0.2071 0.062 Uiso 1 1 calc R . . . .
C26 C 0.0228(9) 0.0006(3) 0.3578(5) 0.0799(19) Uani 1 1 d . U . . .
H26A H -0.0458 -0.0212 0.3182 0.096 Uiso 1 1 calc R . . . .
H26B H 0.0407 -0.0124 0.4280 0.096 Uiso 1 1 calc R . . . .
C7 C -0.0753(7) 0.1643(2) -0.3193(6) 0.0697(19) Uani 1 1 d . U . . .
H7A H -0.1119 0.1995 -0.3368 0.105 Uiso 1 1 calc GR . . . .
H7B H -0.0480 0.1613 -0.2462 0.105 Uiso 1 1 calc GR . . . .
H7C H -0.1380 0.1369 -0.3441 0.105 Uiso 1 1 calc GR . . . .
C28 C 0.2796(5) -0.0631(2) 0.1337(3) 0.0442(11) Uani 1 1 d . U . . .
H28 H 0.3050 -0.0783 0.2029 0.053 Uiso 1 1 calc R . . . .
C18 C -0.3673(5) 0.1939(2) -0.5421(5) 0.0610(15) Uani 1 1 d . U . . .
H18 H -0.4305 0.1679 -0.5433 0.073 Uiso 1 1 calc R . . . .
C33 C 0.3860(5) -0.0716(3) 0.0792(5) 0.0600(15) Uani 1 1 d . U . . .
H33A H 0.3644 -0.0538 0.0128 0.072 Uiso 1 1 calc R . . . .
H33B H 0.4629 -0.0546 0.1184 0.072 Uiso 1 1 calc R . . . .
C17 C -0.2461(5) 0.1781(2) -0.5405(6) 0.0592(14) Uani 1 1 d . U . . .
H17 H -0.2264 0.1413 -0.5413 0.071 Uiso 1 1 calc R . . . .
C31 C 0.2959(6) -0.1572(2) 0.0086(4) 0.0604(15) Uani 1 1 d . U . . .
H31A H 0.3137 -0.1955 0.0032 0.073 Uiso 1 1 calc R . . . .
H31B H 0.2719 -0.1425 -0.0603 0.073 Uiso 1 1 calc R . . . .
C32 C 0.4119(7) -0.1297(3) 0.0642(5) 0.0732(19) Uani 1 1 d . U . . .
H32A H 0.4785 -0.1330 0.0258 0.088 Uiso 1 1 calc R . . . .
H32B H 0.4417 -0.1469 0.1304 0.088 Uiso 1 1 calc R . . . .
C30 C 0.1872(9) -0.1504(2) 0.0608(6) 0.0779(18) Uani 1 1 d . U . . .
H30A H 0.2065 -0.1692 0.1262 0.093 Uiso 1 1 calc R . . . .
H30B H 0.1110 -0.1666 0.0191 0.093 Uiso 1 1 calc R . . . .
C34A C 0.3814(8) 0.0295(4) 0.2450(7) 0.035(2) Uani 0.537(6) 1 d D U P A 1
H34A H 0.3504 0.0602 0.2793 0.042 Uiso 0.537(6) 1 calc R . P A 1
C36A C 0.5888(10) 0.0757(5) 0.2792(8) 0.056(2) Uani 0.537(6) 1 d D U P A 1
H36A H 0.5546 0.1070 0.3081 0.067 Uiso 0.537(6) 1 calc R . P A 1
H36B H 0.6575 0.0882 0.2482 0.067 Uiso 0.537(6) 1 calc R . P A 1
C39A C 0.4368(7) -0.0100(4) 0.3281(6) 0.0370(18) Uani 0.537(6) 1 d D U P A 1
H39A H 0.3693 -0.0236 0.3591 0.044 Uiso 0.537(6) 1 calc R . P A 1
H39B H 0.4728 -0.0405 0.2983 0.044 Uiso 0.537(6) 1 calc R . P A 1
C35A C 0.4876(8) 0.0513(4) 0.1995(7) 0.0420(18) Uani 0.537(6) 1 d D U P A 1
H35A H 0.5234 0.0221 0.1660 0.050 Uiso 0.537(6) 1 calc R . P A 1
H35B H 0.4538 0.0785 0.1482 0.050 Uiso 0.537(6) 1 calc R . P A 1
C35 C 0.4487(8) 0.0844(5) 0.1493(7) 0.041(2) Uani 0.463(6) 1 d D U P A 2
H35C H 0.4843 0.0616 0.1033 0.049 Uiso 0.463(6) 1 calc R . P A 2
H35D H 0.3855 0.1080 0.1078 0.049 Uiso 0.463(6) 1 calc R . P A 2
C38A C 0.5369(8) 0.0151(4) 0.4080(7) 0.051(2) Uani 0.537(6) 1 d D U P A 1
H38A H 0.5716 -0.0118 0.4596 0.061 Uiso 0.537(6) 1 calc R . P A 1
H38B H 0.5001 0.0442 0.4411 0.061 Uiso 0.537(6) 1 calc R . P A 1
C39 C 0.4792(9) 0.0157(4) 0.2861(9) 0.0442(19) Uani 0.463(6) 1 d D U P A 2
H39C H 0.5177 -0.0099 0.2467 0.053 Uiso 0.463(6) 1 calc R . P A 2
H39D H 0.4358 -0.0048 0.3304 0.053 Uiso 0.463(6) 1 calc R . P A 2
C36 C 0.5516(9) 0.1178(5) 0.2118(9) 0.053(2) Uani 0.463(6) 1 d D U P A 2
H36C H 0.5943 0.1384 0.1672 0.063 Uiso 0.463(6) 1 calc R . P A 2
H36D H 0.5153 0.1433 0.2530 0.063 Uiso 0.463(6) 1 calc R . P A 2
C37A C 0.6405(10) 0.0369(5) 0.3622(8) 0.058(2) Uani 0.537(6) 1 d D U P A 1
H37A H 0.7034 0.0550 0.4147 0.070 Uiso 0.537(6) 1 calc R . P A 1
H37B H 0.6825 0.0073 0.3348 0.070 Uiso 0.537(6) 1 calc R . P A 1
C37 C 0.6444(10) 0.0823(5) 0.2792(9) 0.058(2) Uani 0.463(6) 1 d D U P A 2
H37C H 0.7119 0.1043 0.3198 0.070 Uiso 0.463(6) 1 calc R . P A 2
H37D H 0.6828 0.0579 0.2376 0.070 Uiso 0.463(6) 1 calc R . P A 2
C38 C 0.5807(11) 0.0497(5) 0.3499(10) 0.056(2) Uani 0.463(6) 1 d D U P A 2
H38C H 0.6431 0.0268 0.3939 0.067 Uiso 0.463(6) 1 calc R . P A 2
H38D H 0.5437 0.0739 0.3929 0.067 Uiso 0.463(6) 1 calc R . P A 2
C34 C 0.3857(9) 0.0495(4) 0.2158(8) 0.032(2) Uani 0.463(6) 1 d D U P A 2
H34 H 0.3499 0.0745 0.2593 0.038 Uiso 0.463(6) 1 calc R . P A 2

loop_
_atom_site_aniso_label
_atom_site_aniso_U_11
_atom_site_aniso_U_22
_atom_site_aniso_U_33
_atom_site_aniso_U_23
_atom_site_aniso_U_13
_atom_site_aniso_U_12
Au1 0.06493(17) 0.02549(14) 0.03420(14) 0.00246(7) 0.02671(10) -0.00235(7)
P1 0.0225(4) 0.0323(5) 0.0255(5) -0.0064(4) 0.0027(4) 0.0039(4)
F2 0.0381(13) 0.0413(14) 0.0335(13) 0.0013(11) 0.0105(10) 0.0082(11)
F1 0.0360(13) 0.0486(16) 0.0347(13) -0.0020(12) 0.0099(10) -0.0155(11)
N1 0.0350(17) 0.0295(17) 0.0252(16) -0.0016(14) 0.0085(13) -0.0096(14)
N2 0.0322(16) 0.0244(16) 0.0298(17) -0.0013(13) 0.0096(13) -0.0029(13)
C1 0.110(4) 0.030(2) 0.046(3) 0.008(2) 0.043(3) 0.001(3)
B1 0.032(2) 0.032(2) 0.027(2) -0.0020(18) 0.0106(17) -0.0063(18)
C22 0.037(2) 0.025(2) 0.030(2) -0.0023(16) 0.0112(16) -0.0014(16)
C21 0.036(2) 0.029(2) 0.038(2) -0.0051(18) 0.0125(17) -0.0029(17)
C20 0.042(2) 0.034(2) 0.041(2) -0.0066(19) 0.0132(18) 0.0055(18)
C9 0.035(2) 0.0195(18) 0.043(2) -0.0081(17) 0.0144(17) -0.0048(15)
C23 0.0302(19) 0.031(2) 0.038(2) -0.0038(18) 0.0079(17) 0.0027(16)
C4 0.047(2) 0.035(2) 0.027(2) 0.0017(17) 0.0072(18) -0.0110(19)
C13 0.047(2) 0.026(2) 0.030(2) 0.0001(17) 0.0135(18) -0.0023(17)
C15 0.055(3) 0.042(3) 0.037(2) 0.007(2) 0.020(2) -0.004(2)
C6 0.064(3) 0.022(2) 0.048(2) -0.0002(18) 0.034(2) -0.0059(19)
C29 0.077(3) 0.029(2) 0.063(3) -0.005(2) 0.045(3) -0.005(2)
C10 0.0338(19) 0.0215(19) 0.038(2) -0.0052(16) 0.0075(16) -0.0002(15)
C16 0.038(2) 0.028(2) 0.055(3) -0.0103(19) 0.0193(19) -0.0034(17)
C8 0.042(2) 0.0222(19) 0.039(2) -0.0047(16) 0.0202(17) -0.0073(16)
C3 0.069(3) 0.026(2) 0.038(2) -0.0002(18) 0.024(2) -0.010(2)
C25 0.076(3) 0.061(3) 0.070(3) -0.034(3) 0.052(3) -0.031(3)
C12 0.058(3) 0.033(2) 0.032(2) 0.0020(18) 0.0076(19) 0.010(2)
C27 0.122(4) 0.035(3) 0.036(3) 0.005(2) 0.038(3) 0.011(3)
C2 0.092(4) 0.030(2) 0.047(3) 0.000(2) 0.036(3) -0.009(2)
C11 0.048(2) 0.028(2) 0.039(2) -0.0060(18) 0.0044(19) 0.0072(18)
C5 0.047(3) 0.073(4) 0.038(3) 0.019(3) -0.005(2) -0.008(3)
C19 0.035(2) 0.052(3) 0.058(3) -0.021(2) 0.019(2) -0.003(2)
C14 0.054(3) 0.053(3) 0.046(3) -0.006(2) -0.002(2) 0.023(2)
C24 0.033(2) 0.057(3) 0.069(3) -0.032(3) 0.018(2) -0.007(2)
C26 0.145(5) 0.054(3) 0.062(3) -0.013(3) 0.070(4) -0.023(4)
C7 0.100(5) 0.042(3) 0.091(5) 0.023(3) 0.074(4) 0.019(3)
C28 0.062(3) 0.039(2) 0.028(2) -0.0012(19) 0.003(2) 0.027(2)
C18 0.040(2) 0.051(3) 0.099(4) -0.030(3) 0.031(3) -0.017(2)
C33 0.041(2) 0.069(3) 0.063(3) -0.037(3) -0.004(2) 0.022(2)
C17 0.045(3) 0.034(3) 0.106(4) -0.026(3) 0.032(3) -0.010(2)
C31 0.105(4) 0.031(3) 0.054(3) 0.000(2) 0.037(3) 0.017(3)
C32 0.079(4) 0.074(4) 0.058(3) -0.025(3) -0.005(3) 0.048(3)
C30 0.133(5) 0.031(3) 0.090(4) -0.004(3) 0.069(4) -0.002(3)
C34A 0.024(3) 0.045(5) 0.037(4) -0.014(4) 0.006(3) -0.001(3)
C36A 0.029(4) 0.068(4) 0.068(4) -0.021(4) 0.003(4) -0.009(4)
C39A 0.028(3) 0.050(4) 0.028(3) -0.010(3) -0.005(3) 0.009(3)
C35A 0.032(3) 0.049(4) 0.046(4) -0.012(3) 0.011(3) -0.006(3)
C35 0.031(4) 0.055(5) 0.038(4) -0.017(4) 0.010(3) -0.021(4)
C38A 0.041(4) 0.059(4) 0.045(4) -0.019(4) -0.007(3) 0.006(3)
C39 0.032(3) 0.047(4) 0.048(4) -0.012(3) -0.003(3) 0.004(3)
C36 0.041(4) 0.070(5) 0.051(5) -0.018(4) 0.020(4) -0.024(4)
C37A 0.036(4) 0.068(5) 0.066(4) -0.027(4) -0.003(4) -0.003(4)
C37 0.036(5) 0.074(5) 0.066(5) -0.032(4) 0.012(4) -0.011(5)
C38 0.034(4) 0.065(5) 0.061(4) -0.025(4) -0.005(4) 0.002(4)
C34 0.025(3) 0.040(5) 0.031(4) -0.012(4) 0.007(3) -0.004(4)

_geom_special_details            
;
 All esds (except the esd in the dihedral angle between two l.s. planes)
 are estimated using the full covariance matrix.  The cell esds are taken
 into account individually in the estimation of esds in distances, angles
 and torsion angles; correlations between esds in cell parameters are only
 used when they are defined by crystal symmetry.  An approximate (isotropic)
 treatment of cell esds is used for estimating esds involving l.s. planes.
;
loop_
_geom_bond_atom_site_label_1
_geom_bond_atom_site_label_2
_geom_bond_distance
_geom_bond_site_symmetry_2
_geom_bond_publ_flag
Au1 P1 2.2713(11) . ?
Au1 C1 2.001(5) . ?
P1 C22 1.834(4) . ?
P1 C28 1.841(5) . ?
P1 C34A 1.850(9) . ?
P1 C34 1.909(10) . ?
F2 B1 1.386(6) . ?
F1 B1 1.389(5) . ?
N1 B1 1.552(6) . ?
N1 C4 1.340(6) . ?
N1 C8 1.402(6) . ?
N2 B1 1.545(6) . ?
N2 C13 1.343(6) . ?
N2 C10 1.401(6) . ?
C1 C2 1.191(8) . ?
C22 C23 1.538(6) . ?
C22 C27 1.522(6) . ?
C21 C20 1.391(6) . ?
C21 C16 1.385(6) . ?
C20 C19 1.380(7) . ?
C9 C10 1.396(6) . ?
C9 C16 1.495(6) . ?
C9 C8 1.391(7) . ?
C23 C24 1.523(6) . ?
C4 C3 1.412(7) . ?
C4 C5 1.481(8) . ?
C13 C15 1.492(7) . ?
C13 C12 1.397(7) . ?
C6 C8 1.422(6) . ?
C6 C3 1.390(8) . ?
C6 C7 1.494(7) . ?
C29 C28 1.519(8) . ?
C29 C30 1.530(7) . ?
C10 C11 1.426(6) . ?
C16 C17 1.393(7) . ?
C3 C2 1.429(7) . ?
C25 C24 1.511(10) . ?
C25 C26 1.504(10) . ?
C12 C11 1.384(7) . ?
C27 C26 1.539(10) . ?
C11 C14 1.499(7) . ?
C19 C18 1.387(8) . ?
C28 C33 1.527(8) . ?
C18 C17 1.381(8) . ?
C33 C32 1.511(8) . ?
C31 C32 1.499(10) . ?
C31 C30 1.524(9) . ?
C34A C39A 1.529(11) . ?
C34A C35A 1.534(11) . ?
C36A C35A 1.504(11) . ?
C36A C37A 1.508(13) . ?
C39A C38A 1.506(10) . ?
C35 C36 1.511(11) . ?
C35 C34 1.530(12) . ?
C38A C37A 1.513(13) . ?
C39 C38 1.518(12) . ?
C39 C34 1.505(12) . ?
C36 C37 1.506(14) . ?
C37 C38 1.543(15) . ?

loop_
_geom_angle_atom_site_label_1
_geom_angle_atom_site_label_2
_geom_angle_atom_site_label_3
_geom_angle
_geom_angle_site_symmetry_1
_geom_angle_site_symmetry_3
_geom_angle_publ_flag
C1 Au1 P1 178.1(2) . . ?
C22 P1 Au1 112.92(14) . . ?
C22 P1 C28 107.5(2) . . ?
C22 P1 C34A 101.6(3) . . ?
C22 P1 C34 109.1(4) . . ?
C28 P1 Au1 110.46(15) . . ?
C28 P1 C34A 102.1(4) . . ?
C28 P1 C34 115.5(4) . . ?
C34A P1 Au1 121.0(3) . . ?
C34 P1 Au1 101.5(3) . . ?
C4 N1 B1 125.0(4) . . ?
C4 N1 C8 109.0(4) . . ?
C8 N1 B1 125.8(4) . . ?
C13 N2 B1 125.8(4) . . ?
C13 N2 C10 108.6(4) . . ?
C10 N2 B1 125.5(3) . . ?
C2 C1 Au1 177.6(5) . . ?
F2 B1 F1 109.5(4) . . ?
F2 B1 N1 110.3(4) . . ?
F2 B1 N2 110.5(3) . . ?
F1 B1 N1 109.7(3) . . ?
F1 B1 N2 110.5(4) . . ?
N2 B1 N1 106.2(3) . . ?
C23 C22 P1 110.4(3) . . ?
C27 C22 P1 115.5(4) . . ?
C27 C22 C23 109.6(4) . . ?
C16 C21 C20 120.6(4) . . ?
C19 C20 C21 119.7(4) . . ?
C10 C9 C16 118.0(4) . . ?
C8 C9 C10 121.5(4) . . ?
C8 C9 C16 120.4(4) . . ?
C24 C23 C22 111.4(4) . . ?
N1 C4 C3 109.2(4) . . ?
N1 C4 C5 123.7(4) . . ?
C3 C4 C5 127.0(4) . . ?
N2 C13 C15 122.5(4) . . ?
N2 C13 C12 108.9(4) . . ?
C12 C13 C15 128.6(4) . . ?
C8 C6 C7 130.1(5) . . ?
C3 C6 C8 107.0(4) . . ?
C3 C6 C7 122.8(5) . . ?
C28 C29 C30 112.2(6) . . ?
N2 C10 C11 107.6(4) . . ?
C9 C10 N2 120.4(4) . . ?
C9 C10 C11 132.0(4) . . ?
C21 C16 C9 120.0(4) . . ?
C21 C16 C17 119.2(4) . . ?
C17 C16 C9 120.8(4) . . ?
N1 C8 C6 107.2(4) . . ?
C9 C8 N1 119.7(4) . . ?
C9 C8 C6 133.0(4) . . ?
C4 C3 C2 124.9(5) . . ?
C6 C3 C4 107.5(4) . . ?
C6 C3 C2 127.5(5) . . ?
C26 C25 C24 110.4(5) . . ?
C11 C12 C13 108.9(4) . . ?
C22 C27 C26 111.0(6) . . ?
C1 C2 C3 177.7(6) . . ?
C10 C11 C14 129.2(5) . . ?
C12 C11 C10 105.9(4) . . ?
C12 C11 C14 124.7(5) . . ?
C20 C19 C18 119.8(4) . . ?
C25 C24 C23 111.4(5) . . ?
C25 C26 C27 110.4(5) . . ?
C29 C28 P1 110.5(3) . . ?
C29 C28 C33 109.9(4) . . ?
C33 C28 P1 110.4(4) . . ?
C17 C18 C19 120.5(5) . . ?
C32 C33 C28 112.7(6) . . ?
C18 C17 C16 120.0(5) . . ?
C32 C31 C30 112.0(5) . . ?
C31 C32 C33 110.6(5) . . ?
C31 C30 C29 111.1(5) . . ?
C39A C34A P1 119.0(7) . . ?
C39A C34A C35A 108.6(7) . . ?
C35A C34A P1 110.2(6) . . ?
C35A C36A C37A 112.0(9) . . ?
C38A C39A C34A 111.9(8) . . ?
C36A C35A C34A 111.0(8) . . ?
C36 C35 C34 111.2(8) . . ?
C39A C38A C37A 110.2(8) . . ?
C34 C39 C38 111.0(9) . . ?
C37 C36 C35 109.7(9) . . ?
C36A C37A C38A 110.6(9) . . ?
C36 C37 C38 111.1(10) . . ?
C39 C38 C37 108.4(10) . . ?
C35 C34 P1 114.5(7) . . ?
C39 C34 P1 111.7(7) . . ?
C39 C34 C35 111.7(9) . . ?

_shelx_res_file                  
;
    david69_0m_mono.res created by SHELXL-2014/7

TITL David69_0m_Mono in P21/n #14
REM reset to P21/n #14
CELL 1.54178 10.9501 25.1526 13.6349 90 102.556 90
ZERR 4 0.0006 0.0013 0.0007 0 0.001 0
LATT 1
SYMM 0.5-X,0.5+Y,0.5-Z
SFAC C H Au B F N P
UNIT 156 204 4 4 8 8 4
DFIX 2.45 C34A C38A C38A C36A
DFIX 2.45 C39A C35A C35A C37A
DFIX 2.45 C39 C37 C37 C35
DFIX 1.53 C39A C34A C35A C34A C36A C35A C37A C36A C38A C37A C39A C38A C39 =
 C38 C39 C34 C35 C34 C36 C35 C37 C36 C38 C37
DFIX 2.45 C38 C34 C34 C36
SIMU 0.01 0.02 1.7
ISOR C36 C37 C38 C39 C35 C34 C35A C36A C34A C39A C38A C37A

L.S. 100
PLAN  5
SIZE 0.03 0.04 0.04
TEMP -173.15
BOND
fmap 2 53
acta
REM <olex2.extras>
REM <HklSrc "%.\\David69_0m_Mono.hkl">
REM </olex2.extras>

WGHT    0.052000   12.288000
FVAR       0.06468   0.46260
AU1   3    0.211717    0.047471   -0.009627    11.00000    0.06493    0.02549 =
         0.03420    0.00246    0.02671   -0.00235
P1    7    0.248475    0.008405    0.144185    11.00000    0.02252    0.03226 =
         0.02550   -0.00639    0.00268    0.00391
F2    5    0.295240    0.130699   -0.585768    11.00000    0.03808    0.04128 =
         0.03349    0.00127    0.01048    0.00820
F1    5    0.336802    0.212168   -0.515531    11.00000    0.03600    0.04861 =
         0.03474   -0.00198    0.00995   -0.01551
N1    6    0.175971    0.159941   -0.466319    11.00000    0.03501    0.02952 =
         0.02519   -0.00157    0.00845   -0.00958
N2    6    0.142075    0.199837   -0.636117    11.00000    0.03219    0.02435 =
         0.02977   -0.00131    0.00961   -0.00287
C1    1    0.184856    0.083040   -0.143851    11.00000    0.11038    0.02990 =
         0.04644    0.00846    0.04313    0.00106
B1    4    0.243246    0.175330   -0.551333    11.00000    0.03208    0.03219 =
         0.02657   -0.00196    0.01062   -0.00626
C22   1    0.116652    0.014893    0.206427    11.00000    0.03701    0.02457 =
         0.02957   -0.00227    0.01119   -0.00144
AFIX  13
H22   2    0.046249   -0.006629    0.166623    11.00000   -1.20000
AFIX   0
C21   1   -0.182506    0.269383   -0.534137    11.00000    0.03567    0.02917 =
         0.03827   -0.00511    0.01246   -0.00291
AFIX  43
H21   2   -0.118778    0.295430   -0.530095    11.00000   -1.20000
AFIX   0
C20   1   -0.304805    0.285228   -0.536284    11.00000    0.04179    0.03373 =
         0.04130   -0.00661    0.01315    0.00549
AFIX  43
H20   2   -0.324473    0.321925   -0.533879    11.00000   -1.20000
AFIX   0
C9    1   -0.022786    0.199770   -0.542496    11.00000    0.03468    0.01955 =
         0.04334   -0.00805    0.01444   -0.00479
C23   1    0.071629    0.072937    0.202712    11.00000    0.03015    0.03130 =
         0.03830   -0.00380    0.00792    0.00273
AFIX  23
H23A  2    0.139968    0.095725    0.239842    11.00000   -1.20000
H23B  2    0.050549    0.085137    0.132007    11.00000   -1.20000
AFIX   0
C4    1    0.229836    0.134746   -0.381334    11.00000    0.04714    0.03525 =
         0.02709    0.00170    0.00721   -0.01096
C13   1    0.157219    0.213409   -0.727975    11.00000    0.04745    0.02644 =
         0.03041    0.00008    0.01346   -0.00231
C15   1    0.278574    0.206538   -0.759404    11.00000    0.05452    0.04164 =
         0.03722    0.00676    0.01992   -0.00377
AFIX 137
H15A  2    0.345607    0.223620   -0.710125    11.00000   -1.50000
H15B  2    0.272977    0.222932   -0.825435    11.00000   -1.50000
H15C  2    0.296834    0.168549   -0.763290    11.00000   -1.50000
AFIX   0
C6    1    0.034546    0.156865   -0.366596    11.00000    0.06379    0.02226 =
         0.04777   -0.00023    0.03376   -0.00593
C29   1    0.162750   -0.091626    0.078082    11.00000    0.07706    0.02890 =
         0.06274   -0.00454    0.04498   -0.00456
AFIX  23
H29A  2    0.131604   -0.074110    0.012381    11.00000   -1.20000
H29B  2    0.096853   -0.088657    0.117308    11.00000   -1.20000
AFIX   0
C10   1    0.018527    0.210958   -0.630178    11.00000    0.03380    0.02147 =
         0.03771   -0.00518    0.00751   -0.00019
C16   1   -0.152781    0.216008   -0.537835    11.00000    0.03761    0.02780 =
         0.05505   -0.01025    0.01932   -0.00336
C8    1    0.053839    0.174400   -0.461212    11.00000    0.04162    0.02218 =
         0.03853   -0.00470    0.02023   -0.00731
C3    1    0.143710    0.131408   -0.318075    11.00000    0.06889    0.02573 =
         0.03771   -0.00022    0.02431   -0.00993
C25   1   -0.017320    0.057893    0.355003    11.00000    0.07561    0.06080 =
         0.07003   -0.03388    0.05233   -0.03076
AFIX  23
H25A  2    0.049239    0.079390    0.397880    11.00000   -1.20000
H25B  2   -0.093958    0.061094    0.381970    11.00000   -1.20000
AFIX   0
C12   1    0.043583    0.232486   -0.784295    11.00000    0.05820    0.03294 =
         0.03210    0.00199    0.00757    0.01031
AFIX  43
H12   2    0.029208    0.244361   -0.851979    11.00000   -1.20000
AFIX   0
C27   1    0.140420   -0.005376    0.314110    11.00000    0.12231    0.03498 =
         0.03634    0.00499    0.03760    0.01143
AFIX  23
H27A  2    0.210238    0.014868    0.355998    11.00000   -1.20000
H27B  2    0.165097   -0.043285    0.315742    11.00000   -1.20000
AFIX   0
C2    1    0.167457    0.105855   -0.222203    11.00000    0.09225    0.03036 =
         0.04745   -0.00032    0.03608   -0.00889
C11   1   -0.044627    0.231258   -0.725388    11.00000    0.04774    0.02817 =
         0.03921   -0.00599    0.00440    0.00720
C5    1    0.361348    0.116140   -0.358647    11.00000    0.04734    0.07264 =
         0.03760    0.01885   -0.00508   -0.00751
AFIX 137
H5A   2    0.371921    0.088738   -0.407219    11.00000   -1.50000
H5B   2    0.382105    0.101240   -0.290636    11.00000   -1.50000
H5C   2    0.417014    0.146135   -0.363078    11.00000   -1.50000
AFIX   0
C19   1   -0.397411    0.247431   -0.541920    11.00000    0.03466    0.05158 =
         0.05770   -0.02083    0.01931   -0.00272
AFIX  43
H19   2   -0.481550    0.258061   -0.545660    11.00000   -1.20000
AFIX   0
C14   1   -0.180157    0.244960   -0.761693    11.00000    0.05408    0.05251 =
         0.04637   -0.00587   -0.00244    0.02257
AFIX 137
H14A  2   -0.231859    0.217465   -0.739885    11.00000   -1.50000
H14B  2   -0.199999    0.247010   -0.835226    11.00000   -1.50000
H14C  2   -0.197223    0.279364   -0.733703    11.00000   -1.50000
AFIX   0
C24   1   -0.042641    0.078782    0.248559    11.00000    0.03263    0.05653 =
         0.06861   -0.03180    0.01841   -0.00733
AFIX  23
H24A  2   -0.066423    0.116761    0.248365    11.00000   -1.20000
H24B  2   -0.113698    0.059045    0.207107    11.00000   -1.20000
AFIX   0
C26   1    0.022771    0.000615    0.357753    11.00000    0.14505    0.05439 =
         0.06180   -0.01310    0.06979   -0.02295
AFIX  23
H26A  2   -0.045822   -0.021223    0.318246    11.00000   -1.20000
H26B  2    0.040695   -0.012351    0.427982    11.00000   -1.20000
AFIX   0
C7    1   -0.075283    0.164284   -0.319334    11.00000    0.09970    0.04222 =
         0.09144    0.02306    0.07396    0.01906
AFIX 137
H7A   2   -0.111891    0.199501   -0.336770    11.00000   -1.50000
H7B   2   -0.047962    0.161347   -0.246169    11.00000   -1.50000
H7C   2   -0.138018    0.136869   -0.344071    11.00000   -1.50000
AFIX   0
C28   1    0.279644   -0.063056    0.133721    11.00000    0.06248    0.03926 =
         0.02776   -0.00121    0.00304    0.02730
AFIX  13
H28   2    0.305025   -0.078334    0.202873    11.00000   -1.20000
AFIX   0
C18   1   -0.367296    0.193884   -0.542108    11.00000    0.03994    0.05088 =
         0.09944   -0.02957    0.03099   -0.01655
AFIX  43
H18   2   -0.430523    0.167876   -0.543339    11.00000   -1.20000
AFIX   0
C33   1    0.385997   -0.071556    0.079179    11.00000    0.04065    0.06938 =
         0.06291   -0.03683   -0.00402    0.02223
AFIX  23
H33A  2    0.364404   -0.053850    0.012811    11.00000   -1.20000
H33B  2    0.462897   -0.054631    0.118357    11.00000   -1.20000
AFIX   0
C17   1   -0.246127    0.178077   -0.540521    11.00000    0.04514    0.03415 =
         0.10553   -0.02559    0.03216   -0.01009
AFIX  43
H17   2   -0.226418    0.141318   -0.541260    11.00000   -1.20000
AFIX   0
C31   1    0.295926   -0.157169    0.008627    11.00000    0.10546    0.03092 =
         0.05385    0.00027    0.03697    0.01715
AFIX  23
H31A  2    0.313663   -0.195526    0.003238    11.00000   -1.20000
H31B  2    0.271945   -0.142543   -0.060294    11.00000   -1.20000
AFIX   0
C32   1    0.411872   -0.129655    0.064224    11.00000    0.07932    0.07367 =
         0.05779   -0.02460   -0.00472    0.04830
AFIX  23
H32A  2    0.478517   -0.132969    0.025807    11.00000   -1.20000
H32B  2    0.441687   -0.146865    0.130402    11.00000   -1.20000
AFIX   0
C30   1    0.187218   -0.150415    0.060842    11.00000    0.13344    0.03118 =
         0.08961   -0.00407    0.06934   -0.00213
AFIX  23
H30A  2    0.206498   -0.169170    0.126227    11.00000   -1.20000
H30B  2    0.110990   -0.166624    0.019119    11.00000   -1.20000
AFIX   0
PART 1
C34A  1    0.381388    0.029517    0.245041   -21.00000    0.02355    0.04465 =
         0.03716   -0.01422    0.00625   -0.00072
AFIX  13
H34A  2    0.350360    0.060249    0.279288   -21.00000   -1.20000
AFIX   0
C36A  1    0.588807    0.075745    0.279210   -21.00000    0.02881    0.06833 =
         0.06754   -0.02058    0.00325   -0.00931
AFIX  23
H36A  2    0.554570    0.107049    0.308118   -21.00000   -1.20000
H36B  2    0.657462    0.088175    0.248187   -21.00000   -1.20000
AFIX   0
C39A  1    0.436783   -0.009970    0.328065   -21.00000    0.02762    0.05002 =
         0.02807   -0.00970   -0.00520    0.00908
AFIX  23
H39A  2    0.369271   -0.023635    0.359124   -21.00000   -1.20000
H39B  2    0.472816   -0.040497    0.298262   -21.00000   -1.20000
AFIX   0
C35A  1    0.487624    0.051336    0.199544   -21.00000    0.03177    0.04905 =
         0.04649   -0.01186    0.01142   -0.00611
AFIX  23
H35A  2    0.523443    0.022139    0.166015   -21.00000   -1.20000
H35B  2    0.453825    0.078469    0.148206   -21.00000   -1.20000
AFIX   0
PART 0
PART 2
C35   1    0.448737    0.084433    0.149260    21.00000    0.03051    0.05542 =
         0.03766   -0.01690    0.01043   -0.02101
AFIX  23
H35C  2    0.484314    0.061592    0.103331    21.00000   -1.20000
H35D  2    0.385501    0.108007    0.107828    21.00000   -1.20000
AFIX   0
PART 0
PART 1
C38A  1    0.536880    0.015077    0.408014   -21.00000    0.04145    0.05875 =
         0.04527   -0.01863   -0.00713    0.00640
AFIX  23
H38A  2    0.571581   -0.011791    0.459629   -21.00000   -1.20000
H38B  2    0.500149    0.044162    0.441149   -21.00000   -1.20000
AFIX   0
PART 0
PART 2
C39   1    0.479174    0.015673    0.286108    21.00000    0.03231    0.04740 =
         0.04767   -0.01160   -0.00307    0.00436
AFIX  23
H39C  2    0.517654   -0.009944    0.246686    21.00000   -1.20000
H39D  2    0.435780   -0.004808    0.330372    21.00000   -1.20000
AFIX   0
C36   1    0.551557    0.117821    0.211790    21.00000    0.04099    0.07007 =
         0.05128   -0.01825    0.02032   -0.02405
AFIX  23
H36C  2    0.594319    0.138379    0.167197    21.00000   -1.20000
H36D  2    0.515261    0.143270    0.252977    21.00000   -1.20000
AFIX   0
PART 0
PART 1
C37A  1    0.640465    0.036937    0.362157   -21.00000    0.03575    0.06765 =
         0.06560   -0.02653   -0.00287   -0.00314
AFIX  23
H37A  2    0.703376    0.055015    0.414709   -21.00000   -1.20000
H37B  2    0.682529    0.007330    0.334838   -21.00000   -1.20000
AFIX   0
PART 0
PART 2
C37   1    0.644421    0.082341    0.279234    21.00000    0.03563    0.07380 =
         0.06595   -0.03216    0.01190   -0.01082
AFIX  23
H37C  2    0.711896    0.104340    0.319777    21.00000   -1.20000
H37D  2    0.682752    0.057873    0.237638    21.00000   -1.20000
AFIX   0
C38   1    0.580708    0.049704    0.349899    21.00000    0.03432    0.06492 =
         0.06140   -0.02451   -0.00477    0.00193
AFIX  23
H38C  2    0.643075    0.026808    0.393920    21.00000   -1.20000
H38D  2    0.543699    0.073854    0.392889    21.00000   -1.20000
AFIX   0
C34   1    0.385703    0.049531    0.215755    21.00000    0.02481    0.04000 =
         0.03066   -0.01212    0.00684   -0.00406
AFIX  13
H34   2    0.349918    0.074476    0.259251    21.00000   -1.20000
AFIX   0
HKLF 4

REM  David69_0m_Mono in P21/n #14
REM R1 =  0.0409 for    6319 Fo > 4sig(Fo)  and  0.0417 for all    6512 data
REM    474 parameters refined using    488 restraints

END

WGHT      0.0518     12.2965

REM Highest difference peak  1.177,  deepest hole -3.726,  1-sigma level  0.116
Q1    1   0.2611  0.0520 -0.0421  11.00000  0.05    1.18
Q2    1   0.1391  0.0421 -0.0111  11.00000  0.05    1.14
Q3    1   0.2276  0.0556  0.0429  11.00000  0.05    1.07
Q4    1   0.2421  0.0762  0.0149  11.00000  0.05    1.06
Q5    1   0.2415  0.0188  0.0059  11.00000  0.05    1.00
;
_shelx_res_checksum              29630
_shelx_SHELXL_version_number     2014/7
_olex2_date_sample_data_collection 06/06/2014
_olex2_date_sample_submission    06/06/2014
_olex2_submission_original_sample_id PCy3AuBOD
_olex2_submission_special_instructions 'No special instructions were received'
